# Supplementary material for: N-(2-Chloro-4-methyl­phen­yl)succinamic acid
Source: Acta Crystallogr Sect E Struct Rep Online. 2012 Feb 17;68(Pt 3):o785. doi: 10.1107/S1600536812005648 (PMC3297854; doi:10.1107/S1600536812005648)
Supplement: Supplementary file 2 [file e-68-0o785-Isup2.hkl]

# 
# h,k,l, Fc-squared, Fo-squared, sigma(Fo-squared) and status flag 
# 
data_I
_shelx_title ' CS2 P-1' 
_shelx_refln_list_code          4 
_shelx_F_calc_maximum      136.28 
_exptl_crystal_F_000       252.00 
_reflns_d_resolution_high  0.8000 
 
loop_ 
 _symmetry_equiv_pos_as_xyz 
 'x, y, z' 
 '-x, -y, -z' 
 
_cell_length_a     4.8097 
_cell_length_b     7.3909 
_cell_length_c    16.1470 
_cell_angle_alpha  85.150 
_cell_angle_beta   85.860 
_cell_angle_gamma  89.570 
 
_shelx_F_squared_multiplier     1.000 
 
loop_ 
 _refln_index_h 
 _refln_index_k 
 _refln_index_l 
 _refln_F_squared_calc 
 _refln_F_squared_meas 
 _refln_F_squared_sigma 
 _refln_observed_status 
   1   0   0       36.35       37.06      0.63 o 
   2   0   0      106.96      106.97      0.62 o 
   3   0   0      219.83      234.95      3.45 o 
   4   0   0        6.87        6.87      0.59 o 
   5   0   0       83.28       91.49      4.48 o 
  -5   1   0        0.19        1.77      1.26 o 
  -4   1   0        8.78        8.85      0.60 o 
  -3   1   0      106.52      103.42      1.04 o 
  -2   1   0       80.54       70.35      0.72 o 
  -1   1   0      171.40      150.59      1.23 o 
   0   1   0      327.73      344.63      0.99 o 
   1   1   0       75.39       75.86      4.63 o 
   2   1   0       12.85        6.33      0.76 o 
   3   1   0       36.99       37.94      0.63 o 
   4   1   0       71.35       67.65      2.08 o 
   5   1   0       65.80       52.76      2.07 o 
  -5   2   0       65.58       68.50      2.04 o 
  -4   2   0       10.69       10.94      1.20 o 
  -3   2   0      113.88      104.91      1.68 o 
  -2   2   0        3.31        3.42      0.33 o 
  -1   2   0      629.68      612.23      3.41 o 
   0   2   0      769.62      774.01      3.03 o 
   1   2   0     1253.89     1355.62      1.76 o 
   2   2   0      256.52      284.28      1.39 o 
   3   2   0       53.17       48.14      1.73 o 
   4   2   0       61.37       71.82      1.29 o 
   5   2   0        6.38        2.87      1.42 o 
  -5   3   0        7.20        6.42      1.00 o 
  -4   3   0       71.18       74.05      1.82 o 
  -3   3   0       86.87       86.96      1.73 o 
  -2   3   0      390.36      366.13      2.55 o 
  -1   3   0        9.64       12.97      0.65 o 
   0   3   0       19.36       21.20      0.40 o 
   1   3   0      188.06      190.86      0.60 o 
   2   3   0       56.46       48.79      2.43 o 
   3   3   0        8.99       10.50      0.72 o 
   4   3   0       26.38       22.68      0.84 o 
   5   3   0        6.31        3.06      1.49 o 
  -5   4   0       20.15       17.24      1.57 o 
  -4   4   0      358.56      343.46      3.35 o 
  -3   4   0       77.49       72.14      1.74 o 
  -2   4   0       41.63       46.81      1.42 o 
  -1   4   0      750.91      735.73      3.93 o 
   0   4   0       81.47       91.27      0.64 o 
   1   4   0      153.12      162.13      0.57 o 
   2   4   0       10.29        8.58      0.67 o 
   3   4   0       57.62       58.52      2.17 o 
   4   4   0        0.24        1.28      1.39 o 
   5   4   0        8.88        8.56      1.35 o 
  -5   5   0       17.62       12.54      1.63 o 
  -4   5   0        3.94        3.03      1.27 o 
  -3   5   0       30.30       32.19      1.60 o 
  -2   5   0      485.98      473.60      3.45 o 
  -1   5   0      352.33      349.55      2.76 o 
   0   5   0        1.08        1.34      0.38 o 
   1   5   0        0.59        0.28      0.42 o 
   2   5   0       45.88       44.29      0.89 o 
   3   5   0       18.75       19.82      0.94 o 
   4   5   0       27.86       32.18      1.80 o 
   5   5   0        0.61        3.81      1.63 o 
  -4   6   0       62.10       64.42      2.04 o 
  -3   6   0        6.20        6.29      1.45 o 
  -2   6   0       17.04       14.72      1.43 o 
  -1   6   0      332.99      336.82      2.99 o 
   0   6   0       15.41       20.35      0.90 o 
   1   6   0        0.01       -0.26      0.46 o 
   2   6   0        0.99        1.11      0.65 o 
   3   6   0        6.58        3.93      1.23 o 
   4   6   0        0.00       -0.30      1.34 o 
  -3   7   0       29.59       27.68      1.72 o 
  -2   7   0       22.52       24.43      1.61 o 
  -1   7   0        0.58        0.65      1.22 o 
   0   7   0      130.85      135.01      1.14 o 
   1   7   0        4.51        2.72      0.53 o 
   2   7   0        3.41        2.01      1.00 o 
   3   7   0       22.46       24.64      1.60 o 
  -2   8   0        7.10        3.35      1.35 o 
  -1   8   0        6.90        8.25      1.34 o 
   0   8   0       29.82       27.83      1.46 o 
   1   8   0        0.00       -0.14      1.54 o 
   2   8   0        0.36       -0.34      1.00 o 
  -1   9   0        6.78        5.18      1.40 o 
   0   9   0        2.08       -0.86      0.88 o 
   1   9   0        2.67        4.88      1.22 o 
  -1  -9   1        0.02        3.63      2.02 o 
   1  -9   1        2.22        6.27      1.32 o 
  -2  -8   1        0.45       -0.07      1.09 o 
  -1  -8   1       38.81       37.78      1.71 o 
   0  -8   1       40.21       41.28      0.93 o 
   1  -8   1        1.37       -0.10      1.39 o 
   2  -8   1        2.34        3.90      1.42 o 
  -3  -7   1        8.98        6.60      1.19 o 
  -2  -7   1        0.05       -0.22      0.83 o 
  -1  -7   1        1.41        1.62      0.64 o 
   0  -7   1        7.64        8.58      0.70 o 
   1  -7   1       36.37       30.28      1.49 o 
   2  -7   1       18.79       22.08      1.55 o 
   3  -7   1       33.97       34.40      1.77 o 
  -4  -6   1        1.21       -0.24      1.17 o 
  -3  -6   1        0.32        0.65      1.12 o 
  -2  -6   1       11.07       10.26      0.69 o 
  -1  -6   1      185.80      188.44      2.99 o 
   0  -6   1       18.90       18.70      1.21 o 
   1  -6   1      352.09      345.26      2.15 o 
   2  -6   1       78.47       84.43      1.96 o 
   3  -6   1       27.03       21.82      1.65 o 
   4  -6   1       30.00       39.64      1.94 o 
  -4  -5   1       25.33       27.42      1.61 o 
  -3  -5   1        0.16       -0.63      0.63 o 
  -2  -5   1       35.82       34.52      0.82 o 
  -1  -5   1       36.94       30.78      0.73 o 
   0  -5   1        7.41       10.82      0.48 o 
   1  -5   1      117.65      122.23      1.30 o 
   2  -5   1      226.57      208.51      2.51 o 
   3  -5   1        4.65        6.64      1.31 o 
   4  -5   1       79.10       82.27      2.12 o 
   5  -5   1       69.55       78.19      2.17 o 
  -5  -4   1       10.19       14.24      1.50 o 
  -4  -4   1       53.55       58.17      2.11 o 
  -3  -4   1       35.11       36.57      1.69 o 
  -2  -4   1       41.40       38.51      0.76 o 
  -1  -4   1      340.31      333.52      1.63 o 
   0  -4   1      451.83      441.02      1.77 o 
   1  -4   1      364.35      361.37      1.77 o 
   2  -4   1       75.45       73.52      1.61 o 
   3  -4   1        4.09        6.58      1.31 o 
   4  -4   1        3.75        6.55      1.36 o 
   5  -4   1       18.81       25.03      1.58 o 
  -5  -3   1        0.11        0.86      1.43 o 
  -4  -3   1        4.54        2.46      0.71 o 
  -3  -3   1       15.02       13.84      0.76 o 
  -2  -3   1      201.43      198.62      2.07 o 
  -1  -3   1      216.03      204.45      1.89 o 
   0  -3   1       98.64      102.93      0.88 o 
   1  -3   1       13.36       11.94      0.43 o 
   2  -3   1        3.83        3.93      0.96 o 
   3  -3   1       95.78       94.97      1.81 o 
   4  -3   1       56.69       56.65      1.73 o 
   5  -3   1       20.95       23.64      1.64 o 
  -5  -2   1      103.11      103.65      1.87 o 
  -4  -2   1       14.22       13.50      1.27 o 
  -3  -2   1       41.59       44.72      0.90 o 
  -2  -2   1     1248.95     1290.08      5.60 o 
  -1  -2   1      269.57      284.12      0.83 o 
   0  -2   1      843.24      843.63      1.14 o 
   1  -2   1       18.31       17.10      0.56 o 
   2  -2   1     1170.51     1217.00      4.37 o 
   3  -2   1      206.83      212.70      2.26 o 
   4  -2   1       37.64       34.14      1.46 o 
   5  -2   1        6.63        6.31      2.44 o 
  -5  -1   1       22.53       20.01      1.49 o 
  -4  -1   1        0.02       -0.47      0.78 o 
  -3  -1   1       73.83       73.08      0.79 o 
  -2  -1   1       84.34       94.23      1.01 o 
  -1  -1   1       54.85       59.95      0.58 o 
   0  -1   1     1406.98     1436.22      8.28 o 
   1  -1   1      884.47      846.85      2.60 o 
   2  -1   1      370.92      370.01      2.64 o 
   3  -1   1      578.00      632.79      2.33 o 
   4  -1   1        6.88        4.64      0.56 o 
   5  -1   1      171.56      174.28      2.68 o 
  -5   0   1       19.93       17.18      0.91 o 
  -4   0   1       14.96       18.49      1.12 o 
  -3   0   1      321.95      330.99      2.05 o 
  -2   0   1      520.94      570.59      1.48 o 
  -1   0   1     1070.99     1105.39      1.64 o 
   1   0   1     1957.77     1932.26     12.95 o 
   2   0   1       98.03       73.34      0.76 o 
   3   0   1      186.33      227.93      1.67 o 
   4   0   1       10.74       14.42      0.63 o 
   5   0   1       58.83       60.71      1.22 o 
  -5   1   1        0.65       -0.79      1.25 o 
  -4   1   1      202.75      191.24      1.30 o 
  -3   1   1      190.85      202.99      1.40 o 
  -2   1   1      662.21      716.95      2.51 o 
  -1   1   1      219.25      210.56      1.38 o 
   0   1   1       31.29       35.21      0.29 o 
   1   1   1     2506.77     2650.06     10.48 o 
   2   1   1      246.40      273.31      3.04 o 
   3   1   1       75.95       65.42      1.66 o 
   4   1   1      384.56      375.01      2.22 o 
   5   1   1        0.02       -0.14      1.27 o 
  -5   2   1        0.20        1.00      1.35 o 
  -4   2   1       83.40       86.26      1.42 o 
  -3   2   1       13.48       15.20      1.08 o 
  -2   2   1       16.14       22.11      1.31 o 
  -1   2   1       33.63       40.01      0.62 o 
   0   2   1        0.60        1.62      0.29 o 
   1   2   1      962.38      973.29      2.69 o 
   2   2   1       13.01        7.85      1.15 o 
   3   2   1        2.13        2.60      0.57 o 
   4   2   1        1.69        3.82      0.70 o 
   5   2   1        0.13       -0.54      1.20 o 
  -5   3   1        3.96        7.81      1.00 o 
  -4   3   1        2.10        2.54      1.12 o 
  -3   3   1      155.35      165.89      2.05 o 
  -2   3   1      177.38      183.67      1.86 o 
  -1   3   1     1718.95     1819.71     11.11 o 
   0   3   1      848.84      836.15      3.08 o 
   1   3   1      604.65      623.09      1.39 o 
   2   3   1        4.97        2.85      0.43 o 
   3   3   1       18.14       18.70      2.11 o 
   4   3   1       81.18       93.86      2.18 o 
   5   3   1        9.63       12.04      1.49 o 
  -5   4   1       16.25       22.81      1.46 o 
  -4   4   1        0.09        4.65      1.31 o 
  -3   4   1      409.97      397.71      3.16 o 
  -2   4   1      214.09      230.03      2.34 o 
  -1   4   1      212.27      228.38      1.47 o 
   0   4   1      151.64      128.18      1.06 o 
   1   4   1      167.93      167.47      1.56 o 
   2   4   1       60.29       49.71      1.13 o 
   3   4   1       26.36       29.82      1.36 o 
   4   4   1      215.90      211.21      3.07 o 
   5   4   1        6.80       10.04      1.45 o 
  -5   5   1       14.42       20.13      1.72 o 
  -4   5   1        0.32        0.87      1.45 o 
  -3   5   1        9.95        9.19      1.39 o 
  -2   5   1      372.14      381.41      3.16 o 
  -1   5   1       26.67       29.80      1.41 o 
   0   5   1      443.52      448.47      1.35 o 
   1   5   1       62.65       59.88      0.60 o 
   2   5   1       21.47       17.81      0.54 o 
   3   5   1        1.58        1.88      1.20 o 
   4   5   1        0.58       -1.26      1.26 o 
   5   5   1        2.36        1.61      1.59 o 
  -4   6   1        7.95       10.52      1.70 o 
  -3   6   1       45.52       47.29      1.86 o 
  -2   6   1       43.48       40.12      1.63 o 
  -1   6   1        3.27        5.24      1.29 o 
   0   6   1        5.70        5.38      0.53 o 
   1   6   1        0.03        0.12      0.51 o 
   2   6   1       84.03       82.56      3.21 o 
   3   6   1       36.30       32.52      1.62 o 
   4   6   1        0.78        4.68      1.46 o 
  -3   7   1        1.65        1.98      1.47 o 
  -2   7   1       22.56       24.99      1.69 o 
  -1   7   1       54.64       54.38      1.71 o 
   0   7   1      113.29      110.22      3.22 o 
   1   7   1        0.92        0.63      0.60 o 
   2   7   1        7.64        8.86      1.13 o 
   3   7   1        8.09        9.01      1.31 o 
  -2   8   1       22.40       24.84      1.66 o 
  -1   8   1        0.00        3.41      1.24 o 
   0   8   1        8.02        7.58      0.86 o 
   1   8   1       28.22       27.15      1.32 o 
   2   8   1       16.12       17.81      1.29 o 
   3   8   1        6.61        3.85      1.19 o 
  -1   9   1       21.15       31.40      1.58 o 
   0   9   1        0.99       -0.35      1.12 o 
   1   9   1        0.81       -0.17      1.08 o 
   0  -9   2        3.68       10.72      1.51 o 
  -2  -8   2        1.34        2.89      0.75 o 
  -1  -8   2       44.62       40.54      1.10 o 
   0  -8   2       17.06       15.14      1.32 o 
   1  -8   2       10.96       11.83      1.44 o 
   2  -8   2        6.32        8.44      1.64 o 
  -3  -7   2        3.50        1.23      1.10 o 
  -2  -7   2        0.48        1.29      0.92 o 
  -1  -7   2        6.57        6.84      0.68 o 
   0  -7   2      182.48      192.37      1.30 o 
   1  -7   2        1.52        0.86      1.26 o 
   2  -7   2       14.82       14.18      1.49 o 
   3  -7   2       43.13       48.58      1.93 o 
  -4  -6   2        7.29       12.54      1.48 o 
  -3  -6   2        3.90        4.91      1.40 o 
  -2  -6   2        3.71        2.38      0.71 o 
  -1  -6   2       10.42        8.32      0.65 o 
   0  -6   2       22.79       24.70      0.62 o 
   1  -6   2      184.69      198.73      1.73 o 
   2  -6   2       32.43       32.81      1.63 o 
   3  -6   2       17.97       17.36      1.62 o 
   4  -6   2       37.68       38.56      1.84 o 
  -4  -5   2       28.23       31.11      1.74 o 
  -3  -5   2        7.11        8.21      0.72 o 
  -2  -5   2       19.46       23.23      0.96 o 
  -1  -5   2       31.66       28.46      0.71 o 
   0  -5   2       74.37       75.22      1.26 o 
   1  -5   2      168.14      167.06      1.47 o 
   2  -5   2       20.23       17.40      1.32 o 
   3  -5   2      346.00      358.47      3.38 o 
   4  -5   2       46.42       50.48      1.81 o 
   5  -5   2       36.31       37.35      1.79 o 
  -5  -4   2        0.21        3.36      1.43 o 
  -4  -4   2        9.24        6.41      0.79 o 
  -3  -4   2       22.88       24.28      0.86 o 
  -2  -4   2       19.51       22.94      0.73 o 
  -1  -4   2      148.20      161.74      1.48 o 
   0  -4   2       18.88       24.48      0.47 o 
   1  -4   2       25.06       29.26      0.70 o 
   2  -4   2      262.42      247.69      2.44 o 
   3  -4   2       61.65       57.14      1.75 o 
   4  -4   2       84.58       75.50      1.98 o 
   5  -4   2        3.63        2.19      1.48 o 
  -5  -3   2        6.47       10.27      1.32 o 
  -4  -3   2        3.17        3.90      0.76 o 
  -3  -3   2      159.74      163.62      3.55 o 
  -2  -3   2      456.84      489.75      3.73 o 
  -1  -3   2       99.40       86.38      1.67 o 
   0  -3   2      608.05      570.23      2.58 o 
   1  -3   2        0.22        0.08      0.38 o 
   2  -3   2        2.41        0.51      0.93 o 
   3  -3   2      181.47      179.69      2.34 o 
   4  -3   2        9.92        9.75      1.34 o 
   5  -3   2       28.71       25.92      1.56 o 
  -5  -2   2       45.12       37.39      2.59 o 
  -4  -2   2       23.56       20.68      1.66 o 
  -3  -2   2       49.77       47.68      0.93 o 
  -2  -2   2        0.13        0.48      1.45 o 
  -1  -2   2     1423.31     1356.57      3.29 o 
   0  -2   2      184.40      187.52      0.95 o 
   1  -2   2      285.24      289.10      1.05 o 
   2  -2   2      106.35      126.03      1.10 o 
   3  -2   2      132.33      117.42      1.82 o 
   4  -2   2        0.29        0.66      1.05 o 
   5  -2   2       24.21       22.89      3.69 o 
  -5  -1   2       28.55       33.82      1.71 o 
  -4  -1   2        1.92        2.71      0.77 o 
  -3  -1   2        9.56       10.55      0.63 o 
  -2  -1   2      236.26      219.81      2.34 o 
  -1  -1   2    18573.01    17806.94     47.32 o 
   0  -1   2      809.81      843.95      4.70 o 
   1  -1   2        0.23        0.76      0.26 o 
   2  -1   2      494.04      520.01      1.73 o 
   3  -1   2      253.81      273.33      1.62 o 
   4  -1   2      168.71      153.66      4.47 o 
   5  -1   2       17.69       24.02      4.02 o 
  -5   0   2        3.65        5.54      0.91 o 
  -4   0   2      115.41      111.20      1.35 o 
  -3   0   2       11.17       18.22      0.43 o 
  -2   0   2      522.25      506.07      1.23 o 
  -1   0   2      296.30      363.15      2.79 o 
   0   0   2      349.64      356.34      1.00 o 
   1   0   2     1892.08     1942.08     16.23 o 
   2   0   2        8.50        6.80      0.63 o 
   3   0   2      522.55      550.28      3.68 o 
   4   0   2      104.33       86.27      1.32 o 
   5   0   2        0.67       -0.76      1.12 o 
  -5   1   2        1.45        1.24      1.27 o 
  -4   1   2       22.86       21.50      1.48 o 
  -3   1   2        1.51        1.11      0.50 o 
  -2   1   2       43.56       38.04      0.60 o 
  -1   1   2     1767.57     1813.95      8.65 o 
   0   1   2      281.35      285.83      1.73 o 
   1   1   2     1330.47     1400.42      3.91 o 
   2   1   2       33.53       32.46      0.86 o 
   3   1   2       11.87       11.49      0.62 o 
   4   1   2        0.84        2.95      0.69 o 
   5   1   2        0.66       -1.16      1.16 o 
  -4   2   2      196.37      189.52      3.76 o 
  -3   2   2      157.30      143.09      1.76 o 
  -2   2   2       56.35       54.29      0.78 o 
  -1   2   2        5.97        4.09      0.44 o 
   0   2   2      900.07      898.24      2.32 o 
   1   2   2        1.17        0.60      0.19 o 
   2   2   2      888.31      900.96      5.20 o 
   3   2   2       19.62       21.88      0.70 o 
   4   2   2      136.30      123.98      2.29 o 
   5   2   2        0.21       -1.00      1.40 o 
  -5   3   2       60.31       53.76      2.07 o 
  -4   3   2       16.57       16.08      1.26 o 
  -3   3   2       71.33       77.22      1.52 o 
  -2   3   2      483.49      497.56      2.82 o 
  -1   3   2      227.11      304.67      1.89 o 
   0   3   2       28.26       26.47      0.34 o 
   1   3   2       10.57        9.89      0.26 o 
   2   3   2       32.20       42.10      1.25 o 
   3   3   2        8.62        7.37      0.72 o 
   4   3   2       73.25       79.05      2.04 o 
   5   3   2        6.61        5.62      1.44 o 
  -5   4   2        7.32        7.31      1.25 o 
  -4   4   2        2.17        1.99      1.18 o 
  -3   4   2      999.99      998.22      4.82 o 
  -2   4   2      471.35      474.42      3.12 o 
  -1   4   2       39.39       38.00      0.77 o 
   0   4   2      141.04      149.10      0.74 o 
   1   4   2       18.89       20.56      0.55 o 
   2   4   2      157.56      168.14      2.86 o 
   3   4   2      209.99      214.24      2.70 o 
   4   4   2        9.10        4.96      1.51 o 
   5   4   2        0.19       -1.37      1.37 o 
  -4   5   2        0.06       -1.13      1.40 o 
  -3   5   2        8.55        9.13      1.40 o 
  -2   5   2      588.04      567.22      3.72 o 
  -1   5   2        5.28        7.61      1.21 o 
   0   5   2       61.62       53.76      1.07 o 
   1   5   2       20.10       21.12      0.53 o 
   2   5   2       63.20       60.24      0.96 o 
   3   5   2        1.16        2.76      1.15 o 
   4   5   2        3.10        4.47      1.46 o 
   5   5   2        2.98        2.04      1.66 o 
  -4   6   2       27.47       26.60      1.65 o 
  -3   6   2       40.70       42.44      1.74 o 
  -2   6   2       28.71       32.84      1.60 o 
  -1   6   2      132.23      128.28      2.08 o 
   0   6   2       69.37       71.44      0.85 o 
   1   6   2        3.73        4.20      0.65 o 
   2   6   2       39.98       39.06      1.38 o 
   3   6   2        5.60        5.07      1.35 o 
   4   6   2        3.37        0.19      1.35 o 
  -3   7   2        7.41        8.06      1.66 o 
  -2   7   2        9.25        4.40      1.34 o 
  -1   7   2       50.75       52.33      1.72 o 
   0   7   2        6.19        4.92      0.86 o 
   1   7   2        5.89        5.16      1.05 o 
   2   7   2        5.42        5.50      1.07 o 
   3   7   2       18.18       10.92      1.41 o 
  -2   8   2       12.96        9.60      1.48 o 
  -1   8   2        8.32       10.68      1.32 o 
   0   8   2        6.24        6.69      1.83 o 
   1   8   2       10.76       10.79      1.84 o 
   2   8   2        2.98        3.35      1.10 o 
   3   8   2        4.80        7.33      1.34 o 
  -1   9   2        9.21        7.87      1.47 o 
   0   9   2        6.12        9.73      4.55 o 
   1   9   2        1.07       -0.93      1.19 o 
  -2  -8   3        0.00        0.85      0.82 o 
  -1  -8   3        1.85        1.31      0.73 o 
   0  -8   3       38.20       40.41      1.57 o 
   1  -8   3       18.13       17.56      1.03 o 
   2  -8   3       25.23       25.85      1.82 o 
  -3  -7   3        1.46        1.68      0.88 o 
  -2  -7   3       25.29       22.02      1.15 o 
  -1  -7   3       17.91       15.79      0.75 o 
   0  -7   3       72.95       67.01      1.15 o 
   1  -7   3       37.31       44.53      1.15 o 
   2  -7   3       19.67       14.46      1.49 o 
   3  -7   3        4.73        5.85      1.58 o 
  -4  -6   3        0.33        4.70      1.33 o 
  -3  -6   3        3.59        4.34      0.70 o 
  -2  -6   3        0.86        2.57      0.87 o 
  -1  -6   3        7.17        6.61      0.96 o 
   0  -6   3       69.66       70.28      1.17 o 
   1  -6   3      103.22      105.60      5.30 o 
   2  -6   3        2.25        1.87      1.30 o 
   3  -6   3       25.11       22.32      1.55 o 
   4  -6   3      132.20      137.28      2.61 o 
  -4  -5   3        6.76        5.13      1.16 o 
  -3  -5   3       14.39       15.06      0.80 o 
  -2  -5   3       34.25       32.80      0.82 o 
  -1  -5   3       35.22       36.70      1.09 o 
   0  -5   3      210.68      189.48      2.87 o 
   1  -5   3        1.62        1.47      0.60 o 
   2  -5   3       27.30       27.65      1.41 o 
   3  -5   3        1.93        2.19      1.30 o 
   4  -5   3        0.72        2.91      1.38 o 
  -5  -4   3        0.12        1.73      1.39 o 
  -4  -4   3        0.71        0.39      0.73 o 
  -3  -4   3      183.41      180.81      4.00 o 
  -2  -4   3       19.20       21.32      0.73 o 
  -1  -4   3        1.24        0.86      0.36 o 
   0  -4   3       10.25       10.96      0.63 o 
   1  -4   3       23.50       22.62      0.40 o 
   2  -4   3       52.57       49.32      1.47 o 
   3  -4   3      232.63      234.29      2.83 o 
   4  -4   3        0.58        1.20      1.35 o 
   5  -4   3       16.19       18.87      1.80 o 
  -5  -3   3       11.56       12.30      3.62 o 
  -4  -3   3        7.64        7.06      1.95 o 
  -3  -3   3      143.93      134.82      1.38 o 
  -2  -3   3       61.20       63.57      0.94 o 
  -1  -3   3       21.08       15.55      0.64 o 
   0  -3   3       17.05       15.83      0.32 o 
   1  -3   3      693.68      746.29      6.20 o 
   2  -3   3      352.25      335.56      2.64 o 
   3  -3   3      118.43      126.04      2.11 o 
   4  -3   3       18.54       14.00      1.41 o 
   5  -3   3        3.07        6.48      1.45 o 
  -5  -2   3       12.49        9.58      0.87 o 
  -4  -2   3       39.32       38.97      1.02 o 
  -3  -2   3       26.43       27.84      0.87 o 
  -2  -2   3      448.00      490.30      5.92 o 
  -1  -2   3        0.63        0.87      0.28 o 
   0  -2   3     1139.03     1111.69      2.74 o 
   1  -2   3     1138.12     1168.44      2.92 o 
   2  -2   3      470.96      500.12      4.78 o 
   3  -2   3      142.74      135.07      1.97 o 
   4  -2   3      161.83      166.34      2.39 o 
   5  -2   3       44.36       47.39      1.22 o 
  -5  -1   3        0.03        1.81      1.25 o 
  -4  -1   3       34.32       38.35      2.72 o 
  -3  -1   3       98.48      110.70      1.23 o 
  -2  -1   3      156.92      170.28      1.01 o 
  -1  -1   3       33.82       39.24      0.52 o 
   0  -1   3     6001.34     5926.11     38.77 o 
   1  -1   3      949.60      935.21      1.62 o 
   2  -1   3      172.38      209.65      2.34 o 
   3  -1   3      215.71      222.60      1.70 o 
   4  -1   3        9.62        8.80      1.21 o 
   5  -1   3       35.07       30.82      1.48 o 
  -5   0   3       25.30       18.87      1.44 o 
  -4   0   3      111.57      106.03      2.05 o 
  -3   0   3      181.85      189.59      1.07 o 
  -2   0   3      141.88      151.90      1.28 o 
  -1   0   3      270.18      251.13      1.56 o 
   0   0   3      733.20      735.21      1.53 o 
   1   0   3       26.88       21.38      0.56 o 
   2   0   3      983.33      947.16      3.43 o 
   3   0   3      233.89      225.52      3.29 o 
   4   0   3       84.17       88.66      0.99 o 
   5   0   3        4.74        3.62      1.10 o 
  -5   1   3        0.08        3.06      1.35 o 
  -4   1   3       39.97       44.27      1.64 o 
  -3   1   3       10.37       15.77      0.67 o 
  -2   1   3        0.16        0.38      0.37 o 
  -1   1   3        4.63        7.51      0.54 o 
   0   1   3      534.10      549.93      3.75 o 
   1   1   3      646.45      605.99      3.62 o 
   2   1   3      112.03      121.05      0.85 o 
   3   1   3       20.37       18.83      1.18 o 
   4   1   3       22.66       24.97      1.37 o 
   5   1   3       44.80       48.77      1.85 o 
  -5   2   3       27.82       23.19      1.84 o 
  -4   2   3       14.88       14.60      0.85 o 
  -3   2   3      257.06      252.39      2.11 o 
  -2   2   3      282.02      285.14      6.40 o 
  -1   2   3     2341.64     2481.32      4.65 o 
   0   2   3      239.66      244.05      0.99 o 
   1   2   3       17.64       20.36      0.23 o 
   2   2   3        9.67        6.04      0.61 o 
   3   2   3       94.42       95.69      1.01 o 
   4   2   3       17.45       23.57      1.43 o 
   5   2   3       13.06       12.68      1.42 o 
  -5   3   3        0.74        1.28      1.55 o 
  -4   3   3      318.18      310.40      2.82 o 
  -3   3   3      342.96      339.38      2.65 o 
  -2   3   3       79.05       85.48      1.41 o 
  -1   3   3       35.72       49.81      1.07 o 
   0   3   3     2981.30     2974.22     11.11 o 
   1   3   3       37.29       28.40      0.31 o 
   2   3   3      276.21      274.94      4.99 o 
   3   3   3      616.23      648.33      4.27 o 
   4   3   3        6.17        9.92      1.28 o 
   5   3   3       53.58       61.08      2.19 o 
  -5   4   3        0.29        3.87      1.67 o 
  -4   4   3        0.59       -0.17      1.17 o 
  -3   4   3      234.91      234.87      2.55 o 
  -2   4   3        8.47       12.34      1.25 o 
  -1   4   3      267.27      275.06      2.23 o 
   0   4   3        9.00       14.49      0.49 o 
   1   4   3        1.63        1.76      0.26 o 
   2   4   3       40.92       42.33      0.67 o 
   3   4   3       14.00       19.04      1.31 o 
   4   4   3        1.42        1.88      1.17 o 
   5   4   3       12.69       13.67      1.56 o 
  -4   5   3       14.08       16.84      1.51 o 
  -3   5   3        0.72        0.69      1.27 o 
  -2   5   3       27.47       21.83      1.51 o 
  -1   5   3       31.84       28.74      1.38 o 
   0   5   3        7.40        4.73      0.65 o 
   1   5   3      485.39      481.75      4.38 o 
   2   5   3       98.98      102.27      1.24 o 
   3   5   3       38.58       40.25      1.54 o 
   4   5   3        3.28        2.29      1.40 o 
   5   5   3        0.71       -0.24      1.66 o 
  -4   6   3       18.67       24.03      1.77 o 
  -3   6   3        5.21        5.46      1.37 o 
  -2   6   3      110.23      108.19      2.10 o 
  -1   6   3       80.47       75.13      1.77 o 
   0   6   3        0.21        0.38      1.25 o 
   1   6   3        4.56        3.93      0.49 o 
   2   6   3       25.69       24.65      0.68 o 
   3   6   3        0.01        2.00      1.14 o 
   4   6   3        9.35        7.97      1.42 o 
  -3   7   3       31.63       34.91      1.76 o 
  -2   7   3        7.46        8.04      1.46 o 
  -1   7   3        2.48        1.75      1.23 o 
   0   7   3       54.48       52.36      1.06 o 
   1   7   3       77.34       75.06      2.40 o 
   2   7   3       46.14       47.87      1.05 o 
   3   7   3        6.20        3.85      0.82 o 
  -2   8   3       44.55       49.95      1.77 o 
  -1   8   3       12.38       16.68      1.40 o 
   0   8   3        0.28        0.34      0.80 o 
   1   8   3       46.35       49.82      3.89 o 
   2   8   3        0.53       -1.01      1.01 o 
   3   8   3        1.29        0.50      1.10 o 
  -1   9   3        0.09        3.13      1.50 o 
   0   9   3        1.03       -0.25      1.28 o 
   1   9   3        4.96        6.99      0.85 o 
  -2  -8   4        0.68       -0.74      0.74 o 
  -1  -8   4       68.03       77.30      1.83 o 
   0  -8   4        2.32        1.27      1.20 o 
   1  -8   4        4.31        0.13      0.91 o 
   2  -8   4       28.84       34.40      1.76 o 
  -3  -7   4        0.05        3.62      1.02 o 
  -2  -7   4        1.22       -0.92      0.99 o 
  -1  -7   4        0.07        1.58      0.72 o 
   0  -7   4       34.77       44.41      1.53 o 
   1  -7   4        9.24       11.41      2.06 o 
   2  -7   4       37.97       39.58      1.78 o 
   3  -7   4       13.27       11.12      1.81 o 
  -4  -6   4        1.01       -0.66      0.99 o 
  -3  -6   4       10.49        8.46      0.96 o 
  -2  -6   4        3.62        4.08      0.90 o 
  -1  -6   4       18.16       21.24      1.09 o 
   0  -6   4       43.91       44.26      1.37 o 
   1  -6   4       17.44       14.32      0.88 o 
   2  -6   4      149.78      146.40      2.37 o 
   3  -6   4       68.67       75.43      2.10 o 
   4  -6   4       13.39       17.70      1.66 o 
  -4  -5   4        0.23        3.27      1.07 o 
  -3  -5   4       35.19       34.45      1.25 o 
  -2  -5   4       13.23       13.65      0.97 o 
  -1  -5   4        0.03       -0.42      0.82 o 
   0  -5   4       33.45       38.21      1.56 o 
   1  -5   4       89.75       84.20      2.02 o 
   2  -5   4      126.96      120.97      2.06 o 
   3  -5   4       81.85       75.32      1.91 o 
   4  -5   4        0.74       -0.49      1.33 o 
  -5  -4   4        3.32        4.04      1.09 o 
  -4  -4   4       59.86       58.03      6.90 o 
  -3  -4   4       48.98       51.44      1.48 o 
  -2  -4   4       24.59       24.33      1.03 o 
  -1  -4   4        5.73        4.66      0.45 o 
   0  -4   4      119.93      104.42      1.43 o 
   1  -4   4        2.42        4.74      0.33 o 
   2  -4   4       60.78       57.04      1.63 o 
   3  -4   4        8.58        7.35      1.37 o 
   4  -4   4       24.43       21.81      1.57 o 
   5  -4   4       38.27       36.11      2.04 o 
  -5  -3   4        9.30        5.58      1.02 o 
  -4  -3   4        2.76        7.15      2.81 o 
  -3  -3   4        2.57        6.01      1.39 o 
  -2  -3   4      572.60      539.83      2.93 o 
  -1  -3   4      248.58      259.87      3.93 o 
   0  -3   4       39.17       30.33      0.63 o 
   1  -3   4      533.94      568.51      1.99 o 
   2  -3   4        6.46        2.68      1.07 o 
   3  -3   4       54.66       51.06      1.66 o 
   4  -3   4        2.84        1.27      1.34 o 
   5  -3   4       19.10       12.14      1.58 o 
  -5  -2   4        6.78        9.54      1.23 o 
  -4  -2   4        7.13        6.21      1.09 o 
  -3  -2   4       14.59       13.36      0.81 o 
  -2  -2   4     2185.46     2218.88      4.67 o 
  -1  -2   4      356.35      347.92      4.75 o 
   0  -2   4       17.78       17.67      0.74 o 
   1  -2   4      312.42      327.36      1.49 o 
   2  -2   4      250.95      277.06      2.06 o 
   3  -2   4        5.17        2.42      1.10 o 
   4  -2   4      172.32      169.28      2.46 o 
   5  -2   4       19.45       16.00      1.50 o 
  -5  -1   4        8.05       13.26      1.39 o 
  -4  -1   4       30.54       31.63      1.47 o 
  -3  -1   4       24.34       20.05      1.21 o 
  -2  -1   4        4.91        5.33      0.41 o 
  -1  -1   4       38.31       51.27      0.37 o 
   0  -1   4     2563.36     2531.34     17.65 o 
   1  -1   4      201.16      218.05      0.98 o 
   2  -1   4     1329.93     1389.70      5.98 o 
   3  -1   4       48.36       39.92      0.83 o 
   4  -1   4       31.89       28.68      1.43 o 
   5  -1   4       61.25       62.19      1.92 o 
  -5   0   4        1.08       -1.39      1.39 o 
  -4   0   4       28.79       29.94      1.46 o 
  -3   0   4       58.80       49.84      1.47 o 
  -2   0   4      110.12      122.05      0.65 o 
  -1   0   4      624.62      603.40      2.43 o 
   0   0   4      234.74      222.06      0.63 o 
   1   0   4      450.85      431.59      1.88 o 
   2   0   4      226.53      251.34      1.85 o 
   3   0   4        8.64        6.25      0.85 o 
   4   0   4        0.79        0.18      0.71 o 
   5   0   4       28.46       30.36      1.46 o 
  -5   1   4      158.70      163.65      2.84 o 
  -4   1   4       17.94       14.54      1.36 o 
  -3   1   4      209.41      230.79      2.71 o 
  -2   1   4       88.42       97.37      1.53 o 
  -1   1   4       47.37       44.97      1.44 o 
   0   1   4      688.04      701.63      1.22 o 
   1   1   4     1241.18     1153.46      3.79 o 
   2   1   4      280.55      299.70      3.81 o 
   3   1   4      247.52      236.37      2.48 o 
   4   1   4        3.06        1.43      1.08 o 
   5   1   4       37.68       38.07      1.93 o 
  -5   2   4       29.37       27.30      1.85 o 
  -4   2   4       11.98       12.30      1.48 o 
  -3   2   4      137.64      132.88      1.28 o 
  -2   2   4       16.00       23.35      0.63 o 
  -1   2   4       91.00       98.09      1.09 o 
   0   2   4      246.20      233.63      1.53 o 
   1   2   4      245.87      289.93      1.68 o 
   2   2   4       82.29      106.17      2.11 o 
   3   2   4        0.91        0.23      1.01 o 
   4   2   4       65.85       76.38      1.92 o 
   5   2   4       70.10       75.49      2.12 o 
  -5   3   4        0.30        0.00      1.54 o 
  -4   3   4      479.65      475.97      2.67 o 
  -3   3   4      623.03      621.71      3.46 o 
  -2   3   4       19.38       16.88      1.03 o 
  -1   3   4      724.83      808.53      3.16 o 
   0   3   4       45.23       47.45      0.76 o 
   1   3   4      900.65      930.51      5.25 o 
   2   3   4      385.28      388.67      1.15 o 
   3   3   4        8.07        7.73      1.20 o 
   4   3   4       51.44       47.82      1.81 o 
   5   3   4        8.92       10.39      1.59 o 
  -5   4   4        6.43        1.59      1.55 o 
  -4   4   4       34.43       40.87      1.59 o 
  -3   4   4      176.26      171.96      2.23 o 
  -2   4   4       17.85       15.38      1.27 o 
  -1   4   4       93.68       89.23      1.48 o 
   0   4   4        0.46        0.13      0.35 o 
   1   4   4      346.96      351.65      1.12 o 
   2   4   4       29.69       26.15      1.22 o 
   3   4   4        0.09        0.48      1.09 o 
   4   4   4       13.74       17.08      1.51 o 
   5   4   4        0.00       -1.35      1.35 o 
  -4   5   4       88.44       92.67      2.16 o 
  -3   5   4       14.72       15.82      1.37 o 
  -2   5   4      178.92      179.85      2.32 o 
  -1   5   4       44.45       52.76      1.53 o 
   0   5   4        7.65        6.57      0.68 o 
   1   5   4      127.40      128.00      1.30 o 
   2   5   4        7.53        5.67      0.58 o 
   3   5   4        2.49        3.10      1.18 o 
   4   5   4       27.85       30.65      1.57 o 
   5   5   4        2.21        0.30      1.53 o 
  -3   6   4       20.11       16.71      1.51 o 
  -2   6   4       10.00        9.37      1.40 o 
  -1   6   4      171.68      162.62      2.22 o 
   0   6   4       14.74       18.17      0.81 o 
   1   6   4      111.68      105.74      2.40 o 
   2   6   4       18.34       17.92      0.67 o 
   3   6   4        4.06        3.74      1.23 o 
   4   6   4        0.23        0.03      1.24 o 
  -2   7   4        4.33        3.28      1.31 o 
  -1   7   4        0.04        2.76      1.26 o 
   0   7   4       88.68       85.95      1.98 o 
   1   7   4       28.53       29.49      1.35 o 
   2   7   4       13.26       11.26      1.49 o 
   3   7   4        0.92        4.78      0.91 o 
  -2   8   4       18.91       25.66      1.63 o 
  -1   8   4       14.84       14.19      1.46 o 
   0   8   4       30.08       32.50      2.32 o 
   1   8   4       26.18       27.34      2.87 o 
   2   8   4        2.96        3.61      1.08 o 
  -1   9   4        1.84        5.77      1.49 o 
   0   9   4        0.14       -1.18      1.18 o 
   1   9   4       12.55       11.87      1.05 o 
  -1  -8   5       11.20       12.69      1.17 o 
   0  -8   5       21.54       18.85      1.41 o 
   1  -8   5       12.75       18.19      1.60 o 
   2  -8   5        0.00        6.77      1.65 o 
  -3  -7   5        0.11        5.70      1.08 o 
  -2  -7   5        0.17       -0.30      1.01 o 
  -1  -7   5        7.35        7.08      1.08 o 
   0  -7   5        5.28        7.35      1.14 o 
   1  -7   5        0.85        1.41      2.19 o 
   2  -7   5        5.84        7.09      1.52 o 
   3  -7   5       87.79       88.97      2.32 o 
  -4  -6   5        3.10       -0.29      1.04 o 
  -3  -6   5        0.62       -0.46      0.96 o 
  -2  -6   5        6.28        5.61      0.96 o 
  -1  -6   5       21.87       16.33      1.08 o 
   0  -6   5       11.65       14.28      1.07 o 
   1  -6   5        0.64        1.32      0.79 o 
   2  -6   5       16.04       15.30      1.33 o 
   3  -6   5        1.82        3.47      1.42 o 
   4  -6   5        3.52        0.38      1.61 o 
  -4  -5   5       59.64       57.19      1.60 o 
  -3  -5   5        0.47        1.31      0.93 o 
  -2  -5   5        1.68        2.25      0.85 o 
  -1  -5   5       46.47       44.33      1.23 o 
   0  -5   5        0.02        0.76      0.40 o 
   1  -5   5       83.64       80.09      1.10 o 
   2  -5   5       79.94       85.00      1.85 o 
   3  -5   5        7.72        5.94      1.33 o 
   4  -5   5        6.21        5.50      1.60 o 
  -5  -4   5        0.73        0.55      1.23 o 
  -4  -4   5       59.60       47.94      1.56 o 
  -3  -4   5       67.30       67.79      1.57 o 
  -2  -4   5        0.01       -0.81      0.89 o 
  -1  -4   5        7.88       12.16      0.88 o 
   0  -4   5      238.00      275.39      2.10 o 
   1  -4   5      256.98      254.23      1.30 o 
   2  -4   5       36.14       34.08      1.49 o 
   3  -4   5       92.98       82.69      2.02 o 
   4  -4   5       50.59       52.44      1.92 o 
   5  -4   5       16.96        9.51      1.64 o 
  -4  -3   5        4.87        6.97      1.16 o 
  -3  -3   5       61.92       60.38      1.52 o 
  -2  -3   5        3.15        2.72      0.91 o 
  -1  -3   5       38.62       48.17      1.27 o 
   0  -3   5      291.89      289.97      1.06 o 
   1  -3   5      181.56      184.02      1.17 o 
   2  -3   5      306.75      305.26      2.64 o 
   3  -3   5       66.80       67.87      1.75 o 
   4  -3   5      125.58      126.54      2.34 o 
   5  -3   5        5.13        7.51      1.55 o 
  -5  -2   5        1.48        5.57      1.22 o 
  -4  -2   5        0.76        3.37      1.19 o 
  -3  -2   5      126.38      126.36      1.89 o 
  -2  -2   5       10.02       10.98      0.54 o 
  -1  -2   5      570.23      594.89      2.85 o 
   0  -2   5       95.02      101.29      1.21 o 
   1  -2   5     1000.92      961.91      8.44 o 
   2  -2   5      224.23      252.11      3.04 o 
   3  -2   5        3.23        7.29      1.24 o 
   4  -2   5       51.59       48.73      1.73 o 
   5  -2   5       31.73       38.77      1.75 o 
  -5  -1   5       37.91       34.33      1.67 o 
  -4  -1   5        3.81        6.23      1.27 o 
  -3  -1   5      131.89      147.17      2.09 o 
  -2  -1   5        0.42       -0.01      0.37 o 
  -1  -1   5      418.51      432.46      2.14 o 
   0  -1   5       99.64       91.65      0.65 o 
   1  -1   5       90.01       89.04      0.69 o 
   2  -1   5      507.71      491.39      2.39 o 
   3  -1   5       77.35       73.10      1.06 o 
   4  -1   5       75.47       71.77      1.84 o 
   5  -1   5       57.52       64.40      2.03 o 
  -5   0   5       15.88       22.47      1.58 o 
  -4   0   5        3.12        0.57      1.22 o 
  -3   0   5        0.89        1.65      1.11 o 
  -2   0   5       46.65       51.59      1.12 o 
  -1   0   5        3.41        4.95      1.20 o 
   0   0   5     3166.93     3126.33     23.14 o 
   1   0   5        4.39        5.15      0.18 o 
   2   0   5       20.22       16.82      0.78 o 
   3   0   5       39.84       36.53      1.17 o 
   4   0   5       13.17       12.70      0.81 o 
   5   0   5       29.06       28.41      1.52 o 
  -5   1   5       30.42       24.70      1.79 o 
  -4   1   5        6.90        9.46      1.34 o 
  -3   1   5       85.92       70.84      1.71 o 
  -2   1   5      571.32      556.74      8.23 o 
  -1   1   5      154.13      145.04      2.40 o 
   0   1   5      203.43      219.10      1.50 o 
   1   1   5       53.44       45.87      1.35 o 
   2   1   5       49.06       50.63      0.49 o 
   3   1   5      265.28      233.84      2.42 o 
   4   1   5       21.71       25.69      1.39 o 
   5   1   5       61.56       55.57      2.82 o 
  -5   2   5       27.47       22.82      1.80 o 
  -4   2   5       71.71       68.92      2.07 o 
  -3   2   5      181.23      169.09      5.68 o 
  -2   2   5        2.32        3.36      0.55 o 
  -1   2   5     3320.97     3453.83     22.22 o 
   0   2   5      602.89      603.34      6.34 o 
   1   2   5      616.11      611.91      1.44 o 
   2   2   5     1175.85     1259.13     20.24 o 
   3   2   5       32.70       27.00      1.27 o 
   4   2   5      331.12      353.05      3.57 o 
   5   2   5       77.91       89.68      2.31 o 
  -4   3   5      213.46      195.38      2.99 o 
  -3   3   5       92.87       89.63      1.60 o 
  -2   3   5      318.58      306.80      2.30 o 
  -1   3   5       35.81       47.87      1.06 o 
   0   3   5      302.25      317.11      3.69 o 
   1   3   5       36.53       43.43      0.44 o 
   2   3   5        4.83        5.14      0.58 o 
   3   3   5        6.02        4.17      1.16 o 
   4   3   5      136.24      129.62      2.45 o 
   5   3   5        0.03       -1.36      1.36 o 
  -5   4   5        2.98        4.18      1.58 o 
  -4   4   5       11.07       11.06      1.29 o 
  -3   4   5        8.44        7.44      1.19 o 
  -2   4   5        2.45        1.92      1.08 o 
  -1   4   5      299.18      299.18      2.33 o 
   0   4   5      340.55      336.68      1.85 o 
   1   4   5      550.74      529.79      3.62 o 
   2   4   5      114.34      112.56      2.22 o 
   3   4   5       37.91       31.88      1.48 o 
   4   4   5        0.00       -0.83      1.32 o 
   5   4   5        7.58       10.86      1.42 o 
  -4   5   5        2.23        1.24      1.26 o 
  -3   5   5       77.24       78.55      1.87 o 
  -2   5   5       22.58       17.12      1.37 o 
  -1   5   5       45.66       45.34      1.44 o 
   0   5   5       50.50       50.86      1.27 o 
   1   5   5        0.05        0.34      0.38 o 
   2   5   5       52.86       58.32      1.65 o 
   3   5   5        8.53        7.58      1.18 o 
   4   5   5        2.82        3.46      1.18 o 
  -4   6   5       54.44       56.47      1.95 o 
  -3   6   5        7.34        3.64      1.31 o 
  -2   6   5        0.03       -0.86      1.28 o 
  -1   6   5       75.56       72.50      1.69 o 
   0   6   5      134.24      131.88      2.58 o 
   1   6   5      104.48      104.38      2.33 o 
   2   6   5        0.60       -0.01      0.57 o 
   3   6   5        0.29       -0.75      0.75 o 
   4   6   5        2.38        0.68      1.16 o 
  -3   7   5      110.86      117.23      2.38 o 
  -2   7   5       20.06       29.07      1.64 o 
  -1   7   5        1.10       -0.06      1.15 o 
   0   7   5      158.63      152.38      1.57 o 
   1   7   5        0.48        0.42      0.73 o 
   2   7   5        7.16        7.60      1.40 o 
   3   7   5       94.47       90.99      1.60 o 
  -2   8   5        3.81        5.43      1.48 o 
  -1   8   5        0.00        3.08      1.36 o 
   0   8   5       22.07       15.43      1.47 o 
   1   8   5       19.95       21.51      0.94 o 
   2   8   5        1.50        1.36      0.85 o 
   0   9   5        3.85        7.13      1.50 o 
   1   9   5        0.01        1.46      2.27 o 
  -1  -8   6        1.18       -0.06      1.05 o 
   0  -8   6        6.58        7.54      1.18 o 
   1  -8   6       13.46       15.19      1.52 o 
   2  -8   6        5.96        8.36      1.73 o 
  -3  -7   6        0.18        3.14      1.06 o 
  -2  -7   6        5.54        6.69      1.02 o 
  -1  -7   6        3.81        3.03      1.05 o 
   0  -7   6       16.94       11.84      1.19 o 
   1  -7   6       39.11       37.49      1.11 o 
   2  -7   6       25.37       22.06      1.54 o 
   3  -7   6       15.13       16.55      1.80 o 
  -3  -6   6        5.66        4.85      1.01 o 
  -2  -6   6        1.26        0.77      0.96 o 
  -1  -6   6       12.62       12.65      1.08 o 
   0  -6   6       12.44       14.01      1.11 o 
   1  -6   6      116.34      108.65      3.36 o 
   2  -6   6       18.99       22.14      1.45 o 
   3  -6   6        3.64        2.60      1.30 o 
   4  -6   6        2.65        2.33      1.37 o 
  -4  -5   6       10.74       14.26      1.22 o 
  -3  -5   6        2.89        2.30      0.95 o 
  -2  -5   6        0.01       -0.06      0.89 o 
  -1  -5   6       34.99       28.57      1.15 o 
   0  -5   6       10.60        7.43      0.79 o 
   1  -5   6        9.15       10.03      0.76 o 
   2  -5   6        6.33        6.95      1.22 o 
   3  -5   6        3.77        6.10      1.37 o 
   4  -5   6       93.88       88.07      2.31 o 
  -4  -4   6       17.83       21.54      1.34 o 
  -3  -4   6       70.14       61.36      1.54 o 
  -2  -4   6       44.65       38.68      1.24 o 
  -1  -4   6       85.79       75.08      1.36 o 
   0  -4   6      170.43      155.23      1.71 o 
   1  -4   6       15.88       11.89      0.74 o 
   2  -4   6       47.24       46.65      1.54 o 
   3  -4   6        1.25       -1.36      1.36 o 
   4  -4   6       23.72       16.82      1.66 o 
   5  -4   6        2.07        5.04      1.74 o 
  -5  -3   6        6.51        5.50      1.44 o 
  -4  -3   6        0.24        1.44      1.10 o 
  -3  -3   6      326.00      318.59      2.89 o 
  -2  -3   6        6.53        6.38      0.98 o 
  -1  -3   6      101.20       85.02      1.16 o 
   0  -3   6      294.32      303.94      2.95 o 
   1  -3   6      383.21      425.61      1.54 o 
   2  -3   6        3.18        4.85      1.08 o 
   3  -3   6      124.62      116.81      2.10 o 
   4  -3   6        1.65        3.97      1.25 o 
   5  -3   6       13.42       12.08      1.73 o 
  -5  -2   6       11.07       10.90      1.31 o 
  -4  -2   6        4.99        6.83      1.23 o 
  -3  -2   6       15.53       19.44      1.23 o 
  -2  -2   6        0.07        1.38      1.08 o 
  -1  -2   6      349.95      348.17      3.91 o 
   0  -2   6      914.52      912.74      5.53 o 
   1  -2   6      311.91      287.54      1.16 o 
   2  -2   6      188.15      168.90      2.03 o 
   3  -2   6       14.03       16.44      1.36 o 
   4  -2   6       19.87       17.84      1.48 o 
   5  -2   6       46.36       43.16      1.78 o 
  -5  -1   6        2.89        2.44      1.31 o 
  -4  -1   6        0.53       -0.38      1.22 o 
  -3  -1   6       31.82       32.62      1.36 o 
  -2  -1   6      167.25      154.34      1.32 o 
  -1  -1   6       23.39       28.81      0.56 o 
   0  -1   6      728.49      739.89      5.05 o 
   1  -1   6       74.67       65.50      0.62 o 
   2  -1   6       39.54       44.11      0.87 o 
   3  -1   6      148.99      147.90      2.59 o 
   4  -1   6        0.50       -0.90      1.17 o 
   5  -1   6       37.80       36.66      1.72 o 
  -5   0   6       30.99       25.60      1.70 o 
  -4   0   6        4.34        5.31      1.28 o 
  -3   0   6        0.01       -0.14      1.18 o 
  -2   0   6       29.55       32.46      1.15 o 
  -1   0   6      326.33      335.04      2.13 o 
   0   0   6     1135.21     1121.05      4.72 o 
   1   0   6      162.17      143.33      1.58 o 
   2   0   6      290.69      274.23      4.87 o 
   3   0   6       93.01      107.72      1.70 o 
   4   0   6       54.11       56.04      1.57 o 
   5   0   6       17.09       15.08      1.52 o 
  -5   1   6       11.68       16.77      1.72 o 
  -4   1   6      104.02       96.91      2.24 o 
  -3   1   6       53.86       48.76      1.57 o 
  -2   1   6      116.60      115.99      1.05 o 
  -1   1   6        0.36        0.96      0.36 o 
   0   1   6       76.43       64.52      0.38 o 
   1   1   6       88.15      108.93      1.84 o 
   2   1   6      103.77      116.28      0.63 o 
   3   1   6       55.97       62.03      1.50 o 
   4   1   6      228.42      231.73      2.89 o 
   5   1   6        6.98       10.13      1.23 o 
  -5   2   6      128.95      140.08      2.82 o 
  -4   2   6      374.14      379.37      3.84 o 
  -3   2   6        3.81        3.02      0.69 o 
  -2   2   6      213.11      236.71      3.08 o 
  -1   2   6       24.19       21.88      1.47 o 
   0   2   6       19.72       15.54      0.37 o 
   1   2   6     1441.10     1473.78      6.65 o 
   2   2   6        6.13        9.97      0.48 o 
   3   2   6       48.10       53.57      1.55 o 
   4   2   6       40.75       48.73      1.74 o 
   5   2   6      108.17      111.98      2.52 o 
  -5   3   6        5.01       10.46      1.82 o 
  -4   3   6       23.90       27.54      1.72 o 
  -3   3   6       51.36       50.87      1.81 o 
  -2   3   6       55.94       51.81      1.21 o 
  -1   3   6      206.29      194.88      1.73 o 
   0   3   6      268.83      291.76      4.16 o 
   1   3   6        8.67       10.68      0.29 o 
   2   3   6      156.57      155.50      0.96 o 
   3   3   6        9.10        3.12      1.09 o 
   4   3   6       42.93       48.34      1.79 o 
   5   3   6       29.54       35.88      1.80 o 
  -5   4   6       14.19       17.50      1.77 o 
  -4   4   6       37.38       40.89      1.84 o 
  -3   4   6       24.78       27.38      1.33 o 
  -2   4   6       36.67       38.89      1.32 o 
  -1   4   6       57.99       54.80      1.32 o 
   0   4   6      139.98      130.97      2.37 o 
   1   4   6        0.23        0.36      0.37 o 
   2   4   6       32.39       35.40      0.95 o 
   3   4   6        7.86        8.44      1.26 o 
   4   4   6       20.57       22.82      1.54 o 
   5   4   6        0.94        2.68      1.48 o 
  -4   5   6        0.54        0.83      1.24 o 
  -3   5   6       31.46       25.74      1.37 o 
  -2   5   6      190.77      183.73      2.27 o 
  -1   5   6      152.99      159.21      2.06 o 
   0   5   6      256.33      245.72      1.66 o 
   1   5   6        8.96        8.84      0.93 o 
   2   5   6       50.84       45.76      1.25 o 
   3   5   6       17.72       19.05      1.42 o 
   4   5   6        0.30        0.30      1.09 o 
  -4   6   6        9.98        6.02      1.36 o 
  -3   6   6       12.90       15.50      1.40 o 
  -2   6   6        1.28        3.44      1.29 o 
  -1   6   6       45.08       42.27      1.51 o 
   0   6   6       11.51       11.08      0.81 o 
   1   6   6       87.97       89.22      1.22 o 
   2   6   6        5.13        6.13      0.63 o 
   3   6   6      134.52      136.16      7.85 o 
   4   6   6        0.46        3.42      1.42 o 
  -3   7   6       11.86       14.70      1.46 o 
  -2   7   6       37.66       35.08      1.55 o 
  -1   7   6       51.51       59.50      1.78 o 
   0   7   6      124.53      122.90      2.16 o 
   1   7   6        1.31        1.72      0.77 o 
   2   7   6       11.44       13.03      0.90 o 
   3   7   6        8.17       11.49      1.50 o 
  -2   8   6        9.50       13.61      1.40 o 
  -1   8   6        6.61        4.36      1.28 o 
   0   8   6        4.80        4.24      1.34 o 
   1   8   6        1.97        3.85      2.61 o 
   2   8   6        0.10       -0.23      0.79 o 
   0   9   6        0.85       -1.44      1.44 o 
   0  -8   7        0.13        3.68      1.21 o 
   1  -8   7        0.45       -1.20      1.20 o 
  -2  -7   7        5.11        5.89      1.18 o 
  -1  -7   7        1.52       -0.71      1.02 o 
   0  -7   7        0.71        1.94      1.06 o 
   1  -7   7        5.44        6.41      1.22 o 
   2  -7   7        0.87        1.24      1.41 o 
   3  -7   7        0.38       -0.39      1.46 o 
  -2  -6   7        8.99        5.46      1.01 o 
  -1  -6   7        0.08       -1.01      1.01 o 
   0  -6   7       10.19        5.81      1.04 o 
   1  -6   7       29.96       29.91      0.97 o 
   2  -6   7        0.43        1.61      1.16 o 
   3  -6   7        9.95       10.96      1.56 o 
   4  -6   7        3.83        8.21      1.70 o 
  -4  -5   7       28.95       32.29      1.47 o 
  -3  -5   7        0.02       -0.33      0.99 o 
  -2  -5   7        0.23        0.05      0.92 o 
  -1  -5   7      155.45      171.78      2.03 o 
   0  -5   7       16.80       18.14      1.09 o 
   1  -5   7       31.19       34.04      2.04 o 
   2  -5   7       38.46       31.21      1.14 o 
   3  -5   7       45.45       43.87      1.87 o 
   4  -5   7       23.01       21.59      1.85 o 
  -4  -4   7       15.46       10.93      1.25 o 
  -3  -4   7        0.50       -0.32      1.03 o 
  -2  -4   7        0.24       -0.67      0.97 o 
  -1  -4   7        6.10        4.97      0.90 o 
   0  -4   7       38.82       46.89      0.93 o 
   1  -4   7       67.93       66.01      0.82 o 
   2  -4   7      107.23       91.92      1.25 o 
   3  -4   7       58.82       55.47      1.86 o 
   4  -4   7       59.10       55.20      2.07 o 
   5  -4   7        0.36        2.11      1.59 o 
  -5  -3   7        0.07        4.75      1.42 o 
  -4  -3   7        6.40        3.03      1.14 o 
  -3  -3   7        0.17        1.25      1.12 o 
  -2  -3   7       43.05       46.06      1.35 o 
  -1  -3   7        4.15        4.29      0.50 o 
   0  -3   7      634.63      589.50      2.37 o 
   1  -3   7      107.52      124.73      1.20 o 
   2  -3   7        0.57       -0.61      0.61 o 
   3  -3   7        0.00        0.14      1.17 o 
   4  -3   7        1.88        5.89      1.45 o 
   5  -3   7      141.94      130.26      2.72 o 
  -4  -2   7        0.87        0.47      1.11 o 
  -3  -2   7        9.66       11.45      1.16 o 
  -2  -2   7        7.05        6.27      0.94 o 
  -1  -2   7       13.33        9.31      0.33 o 
   0  -2   7       11.11        6.81      0.36 o 
   1  -2   7      205.03      195.75      1.29 o 
   2  -2   7       55.34       56.54      1.47 o 
   3  -2   7      239.02      217.06      2.66 o 
   4  -2   7       61.61       62.90      1.98 o 
   5  -2   7       47.91       50.48      2.02 o 
  -5  -1   7       17.21       23.24      1.66 o 
  -4  -1   7       24.80       22.32      1.42 o 
  -3  -1   7        0.37        0.56      0.66 o 
  -2  -1   7       55.94       47.79      1.00 o 
  -1  -1   7      661.58      607.61      6.66 o 
   0  -1   7      165.17      148.33      2.77 o 
   1  -1   7        0.14        0.37      0.33 o 
   2  -1   7      122.87      120.71      1.72 o 
   3  -1   7        1.06        1.31      0.66 o 
   4  -1   7       82.79       79.22      2.03 o 
   5  -1   7       10.68        8.02      1.47 o 
  -5   0   7        8.38        6.04      1.56 o 
  -4   0   7       21.19       20.99      1.50 o 
  -3   0   7       28.38       25.74      1.42 o 
  -2   0   7      294.17      273.12      2.40 o 
  -1   0   7        0.68       -0.06      0.32 o 
   0   0   7      212.29      221.45      1.63 o 
   1   0   7        0.35        2.49      0.25 o 
   2   0   7      134.52      115.95      1.93 o 
   3   0   7      261.46      243.72      2.41 o 
   4   0   7      127.53      122.04      2.08 o 
   5   0   7        1.97        4.18      1.36 o 
  -5   1   7       34.25       31.55      1.84 o 
  -4   1   7       55.98       47.47      1.89 o 
  -3   1   7        0.71        0.63      1.14 o 
  -2   1   7      769.00      726.00      6.74 o 
  -1   1   7     1121.20     1113.12     11.33 o 
   0   1   7       77.54       76.11      0.65 o 
   1   1   7     2233.06     2284.71      2.99 o 
   2   1   7        5.61        3.68      0.33 o 
   3   1   7      167.96      150.84      2.10 o 
   4   1   7      321.21      325.46      3.38 o 
   5   1   7       21.51       20.01      1.45 o 
  -5   2   7       28.08       24.81      1.87 o 
  -4   2   7       37.92       32.88      1.73 o 
  -3   2   7       24.64       24.16      1.48 o 
  -2   2   7        2.71        2.52      1.19 o 
  -1   2   7      590.76      592.24      1.56 o 
   0   2   7       22.78       23.81      0.36 o 
   1   2   7      294.63      309.42      1.07 o 
   2   2   7       38.72       28.38      0.54 o 
   3   2   7      178.93      177.07      2.40 o 
   4   2   7       77.55       73.09      1.97 o 
   5   2   7        8.92        8.73      1.37 o 
  -4   3   7       30.70       27.27      1.79 o 
  -3   3   7        8.23        5.27      0.76 o 
  -2   3   7       92.88       97.07      1.45 o 
  -1   3   7      293.88      278.28      2.09 o 
   0   3   7      451.70      403.95      3.08 o 
   1   3   7      205.45      199.67      1.18 o 
   2   3   7      287.84      278.08      3.28 o 
   3   3   7       18.03       17.26      1.30 o 
   4   3   7        2.95        3.02      1.28 o 
   5   3   7       23.67       23.69      1.56 o 
  -3   4   7       73.70       70.72      1.61 o 
  -2   4   7       31.45       30.58      1.24 o 
  -1   4   7        0.46        0.75      0.97 o 
   0   4   7       36.61       36.10      1.14 o 
   1   4   7       94.72       87.58      1.18 o 
   2   4   7       78.69       85.20      3.17 o 
   3   4   7       51.23       40.53      1.54 o 
   4   4   7        1.06        0.79      1.29 o 
   5   4   7        4.70        6.57      1.40 o 
  -4   5   7        0.41        0.70      1.53 o 
  -3   5   7        3.57        2.57      1.21 o 
  -2   5   7      171.65      159.81      2.14 o 
  -1   5   7        0.16        0.91      1.12 o 
   0   5   7      352.90      332.65      4.50 o 
   1   5   7       23.58       22.02      0.94 o 
   2   5   7       23.12       23.62      1.28 o 
   3   5   7        1.00        0.48      0.72 o 
   4   5   7        0.61        3.03      1.29 o 
  -4   6   7       89.36      105.05      2.30 o 
  -3   6   7       39.38       45.92      1.61 o 
  -2   6   7       21.59       26.21      1.40 o 
  -1   6   7      157.30      133.21      2.12 o 
   0   6   7       67.43       60.35      1.63 o 
   1   6   7      117.76      121.12      1.12 o 
   2   6   7      305.00      306.67      1.76 o 
   3   6   7        7.05        6.30      0.85 o 
   4   6   7        0.00       -1.03      1.03 o 
  -3   7   7        1.66        7.17      1.39 o 
  -2   7   7        0.14        1.60      1.18 o 
  -1   7   7       30.23       25.91      1.47 o 
   0   7   7       13.89       12.58      1.37 o 
   1   7   7       13.78       14.81      1.30 o 
   2   7   7       21.83       19.34      1.43 o 
   3   7   7        3.00        3.62      0.89 o 
  -2   8   7       65.07       70.24      2.10 o 
  -1   8   7       16.02       20.39      1.44 o 
   0   8   7        3.14       -0.99      1.33 o 
   1   8   7        1.45        2.62      0.82 o 
   2   8   7        1.67        4.27      0.82 o 
   0  -8   8        1.19        4.53      1.41 o 
   1  -8   8        8.89        3.70      1.32 o 
  -2  -7   8        0.59        2.49      1.08 o 
  -1  -7   8        3.35        0.84      1.18 o 
   0  -7   8       23.89       24.43      1.32 o 
   1  -7   8        6.60        9.20      1.26 o 
   2  -7   8        0.28        4.22      1.53 o 
  -3  -6   8        0.23       -1.01      1.01 o 
  -2  -6   8        6.28        4.69      1.02 o 
  -1  -6   8       18.22       14.82      1.18 o 
   0  -6   8        4.59        5.49      1.04 o 
   1  -6   8        0.08       -1.01      1.01 o 
   2  -6   8        6.38        8.43      0.87 o 
   3  -6   8       46.03       49.79      2.00 o 
  -4  -5   8       19.22       22.42      1.48 o 
  -3  -5   8       19.99       16.35      1.28 o 
  -2  -5   8       23.09       17.39      1.13 o 
  -1  -5   8       27.48       22.34      1.15 o 
   0  -5   8        6.95        3.28      0.95 o 
   1  -5   8       14.93       15.09      0.87 o 
   2  -5   8        9.18        8.06      0.96 o 
   3  -5   8       32.60       28.90      1.71 o 
  -4  -4   8       15.36       13.38      1.43 o 
  -3  -4   8        4.27        3.80      1.04 o 
  -2  -4   8       22.75       21.17      1.17 o 
  -1  -4   8       28.08       26.52      1.11 o 
   0  -4   8       81.28       87.21      1.04 o 
   1  -4   8        0.24        1.17      0.64 o 
   2  -4   8       33.68       34.21      0.97 o 
   3  -4   8       36.43       42.78      1.85 o 
   4  -4   8        7.69        6.29      1.63 o 
  -4  -3   8        0.05       -1.16      1.16 o 
  -3  -3   8       11.12       12.44      1.25 o 
  -2  -3   8       88.65       89.12      1.63 o 
  -1  -3   8      149.47      133.61      1.09 o 
   0  -3   8      137.96      129.78      1.71 o 
   1  -3   8        9.85       12.42      0.65 o 
   2  -3   8       48.90       41.86      0.78 o 
   3  -3   8        0.62       -0.05      1.18 o 
   4  -3   8       50.68       50.95      1.92 o 
   5  -3   8        0.01        1.51      1.54 o 
  -5  -2   8        4.10        7.43      1.55 o 
  -4  -2   8       18.35       19.60      1.46 o 
  -3  -2   8        9.24       10.09      1.15 o 
  -2  -2   8       81.68       97.80      2.56 o 
  -1  -2   8       84.41       92.68      0.87 o 
   0  -2   8       71.23       69.55      0.98 o 
   1  -2   8       26.22       27.39      0.84 o 
   2  -2   8      118.11      105.10      0.95 o 
   3  -2   8       10.63       10.70      1.33 o 
   4  -2   8       29.34       28.05      1.60 o 
   5  -2   8        5.44       11.23      1.71 o 
  -5  -1   8        0.01       -1.32      1.32 o 
  -4  -1   8        2.95        2.84      1.22 o 
  -3  -1   8        0.00       -0.54      0.66 o 
  -2  -1   8       28.20       27.58      0.75 o 
  -1  -1   8      499.77      501.67      1.78 o 
   0  -1   8       41.92       47.70      1.16 o 
   1  -1   8      513.64      529.61      3.45 o 
   2  -1   8       51.15       56.08      1.36 o 
   3  -1   8      344.98      339.58      2.73 o 
   4  -1   8        3.13        1.83      1.42 o 
   5  -1   8        0.09        2.48      1.38 o 
  -5   0   8        5.35        9.10      1.63 o 
  -4   0   8        0.15       -1.31      1.31 o 
  -3   0   8       50.93       53.72      1.65 o 
  -2   0   8        3.39        5.41      0.63 o 
  -1   0   8      115.78      110.81      0.73 o 
   0   0   8       49.60       51.31      1.33 o 
   1   0   8      123.57      118.23      1.12 o 
   2   0   8       31.81       36.93      1.13 o 
   3   0   8      114.03      117.47      1.85 o 
   4   0   8       35.80       35.12      1.35 o 
   5   0   8        3.72        6.37      1.43 o 
  -5   1   8       36.95       43.93      1.99 o 
  -4   1   8        5.08        4.40      1.34 o 
  -3   1   8      199.67      214.57      2.63 o 
  -2   1   8        0.14        1.30      0.98 o 
  -1   1   8       20.43       24.59      0.91 o 
   0   1   8      525.28      561.54      1.95 o 
   1   1   8        0.40       -0.39      0.39 o 
   2   1   8       16.69       27.34      0.64 o 
   3   1   8       20.02       19.00      0.79 o 
   4   1   8      533.91      522.23      4.19 o 
   5   1   8        4.00        1.58      1.21 o 
  -5   2   8        8.06        8.70      1.63 o 
  -4   2   8        3.10        6.79      1.42 o 
  -3   2   8      173.54      174.44      2.50 o 
  -2   2   8       41.64       40.17      0.77 o 
  -1   2   8      338.96      315.97      1.24 o 
   0   2   8       13.09       13.17      0.39 o 
   1   2   8      200.25      199.29      0.92 o 
   2   2   8       76.10       63.44      0.65 o 
   3   2   8      116.06      123.90      2.11 o 
   4   2   8       37.83       40.13      1.67 o 
   5   2   8       41.08       37.67      1.76 o 
  -5   3   8       20.17       26.58      1.84 o 
  -4   3   8        0.73        3.10      1.36 o 
  -3   3   8       50.75       48.06      1.72 o 
  -2   3   8        2.29        3.59      2.35 o 
  -1   3   8       20.20       17.55      0.64 o 
   0   3   8      197.78      185.87      3.21 o 
   1   3   8        0.27        0.11      0.32 o 
   2   3   8       54.51       47.09      0.83 o 
   3   3   8       50.33       52.33      1.65 o 
   4   3   8        1.65        0.16      1.14 o 
   5   3   8        0.18        1.99      1.47 o 
  -4   4   8       14.35       18.05      1.73 o 
  -3   4   8      126.36      116.75      1.43 o 
  -2   4   8      208.63      213.84      2.18 o 
  -1   4   8      118.67      113.56      1.71 o 
   0   4   8       48.94       51.15      2.17 o 
   1   4   8       28.52       26.91      0.64 o 
   2   4   8        7.47        7.18      0.66 o 
   3   4   8       34.68       37.20      1.85 o 
   4   4   8       31.39       39.56      1.85 o 
   5   4   8       31.61       36.32      2.00 o 
  -4   5   8        0.04       -1.23      1.61 o 
  -3   5   8        1.03        5.24      1.16 o 
  -2   5   8        7.67        9.02      1.19 o 
  -1   5   8        0.22        0.02      1.12 o 
   0   5   8      156.61      146.50      1.59 o 
   1   5   8       42.25       44.64      0.80 o 
   2   5   8      252.58      244.86      7.18 o 
   3   5   8       48.83       43.48      3.52 o 
   4   5   8        4.41        3.41      0.79 o 
  -3   6   8        2.17        2.96      1.11 o 
  -2   6   8       99.23       90.82      1.89 o 
  -1   6   8      125.37      118.83      2.05 o 
   0   6   8       11.93        9.16      1.22 o 
   1   6   8       32.95       30.69      1.56 o 
   2   6   8        4.84        5.80      0.65 o 
   3   6   8       35.95       31.76      1.05 o 
   4   6   8        7.47       10.78      0.91 o 
  -3   7   8        3.66       12.00      1.41 o 
  -2   7   8        0.09        1.36      1.25 o 
  -1   7   8       21.98       19.94      1.41 o 
   0   7   8        1.01        0.11      1.16 o 
   1   7   8       17.60       17.37      0.93 o 
   2   7   8       13.59       15.72      1.50 o 
   3   7   8       52.37       48.30      3.64 o 
  -2   8   8       21.64       27.88      1.56 o 
  -1   8   8        7.29        5.83      1.44 o 
   0   8   8       10.68       13.80      1.37 o 
   1   8   8        6.98        6.19      1.11 o 
   2   8   8        0.98       -0.89      1.15 o 
  -2  -7   9        0.52        3.28      1.09 o 
  -1  -7   9        0.66       -1.05      1.05 o 
   0  -7   9        6.22       10.34      1.26 o 
   1  -7   9        1.15        2.34      1.22 o 
   2  -7   9       12.52       12.86      1.45 o 
  -3  -6   9        0.79       -1.13      1.13 o 
  -2  -6   9       35.20       29.11      1.35 o 
  -1  -6   9        0.48        1.25      1.06 o 
   0  -6   9        4.10        6.39      1.02 o 
   1  -6   9       14.39       14.93      1.17 o 
   2  -6   9       18.71       17.57      1.50 o 
   3  -6   9       19.84       18.00      1.71 o 
  -3  -5   9        0.73        3.46      1.15 o 
  -2  -5   9        0.05       -0.25      1.03 o 
  -1  -5   9        1.51        2.43      0.96 o 
   0  -5   9       23.77       23.60      1.18 o 
   1  -5   9       27.17       23.38      0.91 o 
   2  -5   9       30.71       29.78      1.03 o 
   3  -5   9       62.66       62.76      2.01 o 
   4  -5   9        3.66       -0.40      1.52 o 
  -4  -4   9        0.77        3.70      1.31 o 
  -3  -4   9        8.27        5.67      1.19 o 
  -2  -4   9        1.62        0.86      0.99 o 
  -1  -4   9       56.91       58.93      1.36 o 
   0  -4   9       98.39       94.64      1.72 o 
   1  -4   9        2.98        3.07      1.06 o 
   2  -4   9        0.24       -0.34      1.07 o 
   3  -4   9        1.12        0.75      1.32 o 
   4  -4   9       95.74       87.35      2.47 o 
  -4  -3   9        0.81       -1.20      1.20 o 
  -3  -3   9        0.56        0.47      1.12 o 
  -2  -3   9       26.22       23.34      1.21 o 
  -1  -3   9        0.87        0.40      0.53 o 
   0  -3   9        0.03       -0.10      0.53 o 
   1  -3   9      185.71      184.97      2.85 o 
   2  -3   9       76.16       80.48      0.98 o 
   3  -3   9      113.04      112.16      2.26 o 
   4  -3   9       33.34       35.26      1.78 o 
   5  -3   9        6.19       13.36      1.83 o 
  -4  -2   9        5.53        6.22      1.22 o 
  -3  -2   9        3.38        1.66      1.09 o 
  -2  -2   9      106.47      101.03      1.06 o 
  -1  -2   9       63.96       49.80      1.27 o 
   0  -2   9        1.77        3.78      0.43 o 
   1  -2   9       30.19       28.98      0.80 o 
   2  -2   9        0.43        0.52      0.51 o 
   3  -2   9        5.57        2.91      1.24 o 
   4  -2   9       74.15       69.94      2.12 o 
   5  -2   9       12.74       21.83      1.86 o 
  -5  -1   9        1.82        0.68      1.44 o 
  -4  -1   9       27.10       26.78      1.58 o 
  -3  -1   9       29.33       26.81      0.87 o 
  -2  -1   9       10.01        8.13      0.66 o 
  -1  -1   9       73.27       80.84      0.89 o 
   0  -1   9        1.63        4.58      0.56 o 
   1  -1   9       87.94       99.92      3.78 o 
   2  -1   9      517.90      495.17      3.36 o 
   3  -1   9       77.67       72.83      1.49 o 
   4  -1   9        0.11       -1.39      1.41 o 
   5  -1   9        7.07        8.19      1.53 o 
  -5   0   9        0.50       -0.63      1.34 o 
  -4   0   9       18.24       19.56      1.58 o 
  -3   0   9      235.47      227.81      5.08 o 
  -2   0   9       99.24      106.96      2.26 o 
  -1   0   9      176.73      167.70      1.76 o 
   0   0   9      394.36      401.81      3.02 o 
   1   0   9       51.14       48.05      0.68 o 
   2   0   9       35.71       24.82      1.06 o 
   3   0   9      416.77      401.08      3.59 o 
   4   0   9       34.60       33.14      1.42 o 
   5   0   9       17.18       15.28      1.55 o 
  -5   1   9        7.77        9.44      1.60 o 
  -4   1   9        2.03        0.51      1.44 o 
  -3   1   9       52.25       49.10      1.66 o 
  -2   1   9      126.74      132.40      1.32 o 
  -1   1   9        3.16        3.36      0.56 o 
   0   1   9        6.23        8.42      0.34 o 
   1   1   9        1.17        3.44      0.66 o 
   2   1   9      610.33      612.87      2.39 o 
   3   1   9      125.17      133.20      1.42 o 
   4   1   9        6.71        7.88      1.24 o 
   5   1   9       27.18       29.08      1.54 o 
  -5   2   9        2.73        5.86      1.55 o 
  -4   2   9        3.41        0.97      1.34 o 
  -3   2   9        4.59        6.07      1.25 o 
  -2   2   9      145.54      142.48      2.00 o 
  -1   2   9       57.91       49.32      0.65 o 
   0   2   9      489.39      458.34      2.44 o 
   1   2   9      211.86      217.47      1.80 o 
   2   2   9       34.29       38.89      0.57 o 
   3   2   9        4.73        4.43      1.11 o 
   4   2   9        2.55        1.13      1.10 o 
   5   2   9        0.30        1.23      1.35 o 
  -4   3   9       11.95       11.49      1.47 o 
  -3   3   9      103.21       98.65      2.14 o 
  -2   3   9        6.16        5.87      0.67 o 
  -1   3   9      101.32       96.50      0.87 o 
   0   3   9       79.09       77.70      0.93 o 
   1   3   9      317.69      322.27      1.91 o 
   2   3   9       65.14       67.25      0.94 o 
   3   3   9       28.85       32.27      0.84 o 
   4   3   9        1.21        0.25      1.17 o 
   5   3   9        9.25        5.27      1.38 o 
  -4   4   9        6.37        4.23      1.43 o 
  -3   4   9       35.37       35.16      1.68 o 
  -2   4   9        0.68        1.24      0.72 o 
  -1   4   9      164.65      150.98      1.90 o 
   0   4   9        5.39        7.01      0.64 o 
   1   4   9      139.26      135.32      1.79 o 
   2   4   9        7.16        6.77      1.52 o 
   3   4   9       41.83       33.85      1.82 o 
   4   4   9       13.82       15.76      1.45 o 
   5   4   9        5.30        4.30      1.46 o 
  -4   5   9       89.63      103.30      2.65 o 
  -3   5   9        6.67        9.71      1.04 o 
  -2   5   9      202.13      167.23      2.22 o 
  -1   5   9       37.50       31.94      1.33 o 
   0   5   9      101.76      101.37      1.26 o 
   1   5   9      960.38      961.63      4.36 o 
   2   5   9       11.66       12.54      0.93 o 
   3   5   9        3.09        1.92      0.73 o 
   4   5   9        7.49       13.86      0.93 o 
  -3   6   9        1.64        6.74      1.21 o 
  -2   6   9        3.64        5.22      1.10 o 
  -1   6   9       45.13       44.03      1.52 o 
   0   6   9        7.99       10.54      1.15 o 
   1   6   9        0.10        0.57      0.58 o 
   2   6   9        2.58        4.52      0.81 o 
   3   6   9       10.55       10.10      0.84 o 
   4   6   9        0.17       -1.19      1.19 o 
  -2   7   9       15.32       14.67      1.45 o 
  -1   7   9       37.13       34.95      1.66 o 
   0   7   9        5.95        7.82      1.19 o 
   1   7   9        0.02        1.14      1.44 o 
   2   7   9       19.55       23.74      2.18 o 
   3   7   9       10.79       13.97      1.36 o 
  -1   8   9        1.41        2.07      1.27 o 
   0   8   9       16.51       15.12      1.31 o 
   1   8   9        0.22       -0.20      1.72 o 
   2   8   9        1.55        1.84      2.93 o 
  -1  -7  10        0.38       -1.08      1.10 o 
   0  -7  10        0.00        1.27      1.06 o 
   1  -7  10        1.55        2.28      1.24 o 
   2  -7  10       16.63       14.22      1.39 o 
  -2  -6  10        3.13        2.35      1.04 o 
  -1  -6  10        0.49        1.68      1.10 o 
   0  -6  10       10.72       14.05      1.13 o 
   1  -6  10        1.64        4.09      1.14 o 
   2  -6  10        9.18       10.38      0.93 o 
   3  -6  10        2.65       -1.50      1.50 o 
  -3  -5  10        5.70        7.37      1.18 o 
  -2  -5  10        2.62        0.94      0.98 o 
  -1  -5  10        2.35        5.20      0.98 o 
   0  -5  10        0.00        0.13      0.91 o 
   1  -5  10       12.90       15.61      0.84 o 
   2  -5  10       13.99       19.18      2.26 o 
   3  -5  10       14.43       17.51      1.58 o 
   4  -5  10        3.83        6.14      1.72 o 
  -4  -4  10        0.30        2.22      1.18 o 
  -3  -4  10        5.72        5.82      1.21 o 
  -2  -4  10       22.05       16.14      1.15 o 
  -1  -4  10       33.06       32.66      1.22 o 
   0  -4  10        0.01        0.55      0.62 o 
   1  -4  10       42.65       33.68      1.26 o 
   2  -4  10        0.02       -0.06      0.70 o 
   3  -4  10        8.26        7.09      1.38 o 
   4  -4  10        5.51        6.43      1.78 o 
  -4  -3  10        5.40        7.62      1.42 o 
  -3  -3  10       14.22       13.18      1.26 o 
  -2  -3  10       34.15       38.35      1.34 o 
  -1  -3  10        0.13        0.46      0.56 o 
   0  -3  10       38.53       30.38      1.51 o 
   1  -3  10       56.22       53.22      0.76 o 
   2  -3  10       13.11        9.96      1.19 o 
   3  -3  10        9.60       10.13      1.38 o 
   4  -3  10       17.31       19.32      1.64 o 
  -4  -2  10       10.45        9.27      1.33 o 
  -3  -2  10        8.44        8.08      1.24 o 
  -2  -2  10       44.19       45.28      0.87 o 
  -1  -2  10       10.72        8.16      0.61 o 
   0  -2  10       87.87       96.98      0.95 o 
   1  -2  10       96.40       83.66      0.84 o 
   2  -2  10      406.97      404.59      1.75 o 
   3  -2  10        0.68       -1.30      1.30 o 
   4  -2  10        2.09        1.63      1.37 o 
   5  -2  10       42.17       48.52      2.28 o 
  -4  -1  10        8.63       11.30      1.42 o 
  -3  -1  10        7.01        8.81      0.76 o 
  -2  -1  10        2.68        4.96      0.67 o 
  -1  -1  10       80.26       93.34      0.99 o 
   0  -1  10      246.96      247.47      3.07 o 
   1  -1  10        6.12        7.63      0.46 o 
   2  -1  10      173.28      164.53      2.18 o 
   3  -1  10        0.41        0.33      0.69 o 
   4  -1  10       34.72       32.94      1.76 o 
   5  -1  10        3.04        0.39      1.61 o 
  -4   0  10       54.17       48.64      3.42 o 
  -3   0  10        0.02       -0.39      0.75 o 
  -2   0  10        1.70        1.56      0.69 o 
  -1   0  10       14.40       18.38      1.11 o 
   0   0  10      165.44      145.97      2.15 o 
   1   0  10       42.56       50.19      1.11 o 
   2   0  10       73.42       70.02      1.50 o 
   3   0  10      492.80      475.94      2.55 o 
   4   0  10       31.57       29.79      1.41 o 
   5   0  10       39.66       34.18      1.97 o 
  -4   1  10       43.89       46.87      1.81 o 
  -3   1  10       34.64       30.23      2.88 o 
  -2   1  10       52.13       45.40      1.71 o 
  -1   1  10        9.78       10.56      1.17 o 
   0   1  10        8.80        8.26      1.08 o 
   1   1  10      236.99      222.96      1.93 o 
   2   1  10       18.28       19.13      0.96 o 
   3   1  10      152.70      137.90      1.48 o 
   4   1  10       27.96       26.00      1.53 o 
   5   1  10       10.46        8.18      1.32 o 
  -4   2  10        3.31        6.28      1.36 o 
  -3   2  10       16.19       13.17      1.30 o 
  -2   2  10        8.57        5.02      0.74 o 
  -1   2  10      174.91      170.36      1.03 o 
   0   2  10       16.52       16.03      0.69 o 
   1   2  10       60.50       54.70      1.14 o 
   2   2  10       31.07       31.88      1.21 o 
   3   2  10       58.03       55.67      1.64 o 
   4   2  10       20.64       23.30      1.61 o 
   5   2  10        1.17        0.27      1.34 o 
  -4   3  10      112.08      116.70      2.55 o 
  -3   3  10       13.89       11.33      1.35 o 
  -2   3  10       98.27       98.80      1.16 o 
  -1   3  10        2.35        3.50      0.74 o 
   0   3  10      203.23      191.48      1.38 o 
   1   3  10       17.06       14.62      0.76 o 
   2   3  10       17.25       13.98      0.74 o 
   3   3  10       58.40       57.99      1.73 o 
   4   3  10      107.49      112.57      2.39 o 
   5   3  10        6.57        7.49      1.39 o 
  -4   4  10        7.16        9.54      1.62 o 
  -3   4  10        3.25        0.58      1.29 o 
  -2   4  10       15.54       12.81      0.93 o 
  -1   4  10        0.18       -0.71      0.71 o 
   0   4  10        3.79        4.80      0.67 o 
   1   4  10      620.95      618.40      3.47 o 
   2   4  10       68.86       64.91      1.58 o 
   3   4  10        5.77        4.45      0.70 o 
   4   4  10        3.85        3.99      1.33 o 
  -4   5  10        0.89       -1.32      1.49 o 
  -3   5  10       50.89       41.38      1.80 o 
  -2   5  10       52.32       49.44      1.48 o 
  -1   5  10        0.42       -0.13      0.72 o 
   0   5  10        2.26        2.22      0.49 o 
   1   5  10       63.44       60.94      2.94 o 
   2   5  10       56.79       49.10      1.69 o 
   3   5  10        7.53        7.29      1.53 o 
   4   5  10        2.10       -1.15      1.15 o 
  -3   6  10        0.00        1.30      0.91 o 
  -2   6  10       20.77       19.09      1.39 o 
  -1   6  10        2.53        3.24      0.74 o 
   0   6  10       65.51       64.24      1.68 o 
   1   6  10       35.92       37.65      0.84 o 
   2   6  10      178.94      178.15      1.79 o 
   3   6  10        1.06        1.91      0.79 o 
  -2   7  10        2.18        8.36      1.43 o 
  -1   7  10       14.85       15.87      1.38 o 
   0   7  10       13.59       11.51      1.26 o 
   1   7  10        0.00       -0.85      0.85 o 
   2   7  10        9.23       11.93      1.30 o 
   3   7  10        2.99        3.31      1.95 o 
  -1   8  10        5.10        1.72      1.39 o 
   0   8  10       34.22       37.26      1.60 o 
   1   8  10       23.85       23.61      1.50 o 
  -1  -7  11        0.00       -1.12      1.12 o 
   0  -7  11        5.19        4.73      1.12 o 
   1  -7  11        6.40        4.04      1.25 o 
  -2  -6  11        2.04        2.22      1.13 o 
  -1  -6  11        6.00        5.25      1.16 o 
   0  -6  11        3.68        7.07      1.11 o 
   1  -6  11        9.67       12.05      1.15 o 
   2  -6  11       21.33       29.31      1.59 o 
   3  -6  11        7.77        4.33      1.59 o 
  -3  -5  11        0.91       -1.08      1.08 o 
  -2  -5  11        5.75        4.66      1.05 o 
  -1  -5  11       17.71       17.33      1.15 o 
   0  -5  11        0.60        0.90      0.95 o 
   1  -5  11        0.77       -0.07      0.72 o 
   2  -5  11        0.99       -0.30      0.78 o 
   3  -5  11       31.04       29.57      1.86 o 
  -3  -4  11        3.40        7.08      1.20 o 
  -2  -4  11        2.80        3.14      1.03 o 
  -1  -4  11        0.00        0.73      0.89 o 
   0  -4  11       69.84       67.48      3.49 o 
   1  -4  11       35.81       40.27      0.94 o 
   2  -4  11       43.63       51.40      0.94 o 
   3  -4  11       16.43       17.49      1.56 o 
   4  -4  11        9.73        9.66      1.64 o 
  -4  -3  11        0.28        3.03      1.42 o 
  -3  -3  11       19.80       17.12      1.36 o 
  -2  -3  11        0.09       -0.12      0.97 o 
  -1  -3  11        7.60        5.02      0.62 o 
   0  -3  11       26.48       27.60      0.81 o 
   1  -3  11       42.75       49.09      0.76 o 
   2  -3  11        1.19        1.35      0.56 o 
   3  -3  11       43.80       43.79      1.81 o 
   4  -3  11       39.85       44.65      2.01 o 
  -4  -2  11        7.87        7.51      1.25 o 
  -3  -2  11        0.09        0.68      1.08 o 
  -2  -2  11        9.50       11.06      0.70 o 
  -1  -2  11        6.22        8.80      0.64 o 
   0  -2  11      143.02      151.27      1.19 o 
   1  -2  11      222.05      219.11      2.48 o 
   2  -2  11       70.47       78.48      1.30 o 
   3  -2  11       11.53       11.38      1.65 o 
   4  -2  11        0.91        2.76      1.51 o 
  -4  -1  11       16.29       12.85      1.41 o 
  -3  -1  11       16.64       17.14      1.25 o 
  -2  -1  11       56.68       47.92      0.95 o 
  -1  -1  11       47.94       51.57      1.20 o 
   0  -1  11       46.52       51.79      1.06 o 
   1  -1  11        0.96        1.23      0.44 o 
   2  -1  11      125.88      122.59      2.06 o 
   3  -1  11        0.23        0.08      0.68 o 
   4  -1  11       10.95        6.47      1.52 o 
   5  -1  11       40.73       35.50      1.99 o 
  -4   0  11        5.46        6.44      2.54 o 
  -3   0  11       88.19       95.73      1.31 o 
  -2   0  11        1.37        0.76      0.69 o 
  -1   0  11       31.87       28.27      1.27 o 
   0   0  11        4.29        2.52      0.46 o 
   1   0  11      452.05      423.44      2.85 o 
   2   0  11      148.12      151.48      2.01 o 
   3   0  11       28.23       28.41      1.65 o 
   4   0  11      109.90      106.64      2.17 o 
  -4   1  11        1.51       -0.93      0.93 o 
  -3   1  11        0.05        1.61      1.12 o 
  -2   1  11       70.00       75.62      1.59 o 
  -1   1  11      128.36      135.60      1.54 o 
   0   1  11      272.27      271.34      2.23 o 
   1   1  11       62.73       54.30      1.23 o 
   2   1  11        2.69        2.31      0.83 o 
   3   1  11        0.37       -0.03      0.68 o 
   4   1  11        6.72        8.16      1.25 o 
   5   1  11       12.13       14.08      1.37 o 
  -4   2  11       79.19       82.46      2.28 o 
  -3   2  11        0.20        0.72      1.16 o 
  -2   2  11       20.28       20.44      0.90 o 
  -1   2  11      205.71      199.36      1.32 o 
   0   2  11       34.92       37.85      1.05 o 
   1   2  11      221.52      229.49      2.06 o 
   2   2  11       23.81       30.17      1.02 o 
   3   2  11        0.77        0.59      1.01 o 
   4   2  11       12.51       11.88      1.41 o 
   5   2  11        0.21       -0.82      1.29 o 
  -4   3  11        5.91        4.20      1.41 o 
  -3   3  11        2.06        3.46      1.27 o 
  -2   3  11       34.22       30.59      1.37 o 
  -1   3  11       24.02       25.78      0.78 o 
   0   3  11      141.32      128.91      1.66 o 
   1   3  11        0.15       -0.27      0.71 o 
   2   3  11        3.30        1.98      0.45 o 
   3   3  11        0.75        1.71      1.17 o 
   4   3  11        1.47        3.60      1.36 o 
  -4   4  11       16.01       19.34      1.81 o 
  -3   4  11       68.02       59.01      1.89 o 
  -2   4  11       16.45       11.56      0.77 o 
  -1   4  11       21.16       18.92      0.79 o 
   0   4  11     1245.73     1238.07     22.82 o 
   1   4  11        0.30        2.14      0.96 o 
   2   4  11        0.12        1.44      0.64 o 
   3   4  11        1.37        2.97      1.22 o 
   4   4  11       40.72       39.08      1.84 o 
  -3   5  11       16.00       21.63      1.68 o 
  -2   5  11       11.55        9.72      1.08 o 
  -1   5  11       37.06       35.29      0.95 o 
   0   5  11       12.79       13.66      0.73 o 
   1   5  11        0.91        1.22      1.13 o 
   2   5  11       13.57       16.36      0.86 o 
   3   5  11       11.95       11.58      0.82 o 
   4   5  11       11.49       15.92      1.43 o 
  -3   6  11       23.30       20.36      1.62 o 
  -2   6  11       20.36       17.82      1.30 o 
  -1   6  11        0.16       -0.31      1.53 o 
   0   6  11        5.36        5.31      1.15 o 
   1   6  11        5.65        7.88      1.94 o 
   2   6  11        9.41       10.86      1.38 o 
   3   6  11        8.78       11.00      0.90 o 
  -2   7  11       14.24        8.99      1.31 o 
  -1   7  11       13.84       10.04      1.25 o 
   0   7  11       10.03       12.08      1.24 o 
   1   7  11        0.27       -0.13      1.26 o 
   2   7  11        2.71        1.59      1.09 o 
   0   8  11       27.85       43.38      1.75 o 
   1   8  11        1.35        0.46      1.18 o 
  -2  -6  12        0.07        1.12      1.07 o 
  -1  -6  12        0.39        0.61      1.12 o 
   0  -6  12        0.45        3.27      1.12 o 
   1  -6  12        5.08       11.33      1.27 o 
   2  -6  12        6.87       13.35      1.33 o 
  -2  -5  12        3.32        2.11      0.99 o 
  -1  -5  12        2.62        8.82      1.11 o 
   0  -5  12        4.67        3.32      0.99 o 
   1  -5  12        2.56        1.51      2.07 o 
   2  -5  12        1.96        2.04      1.07 o 
   3  -5  12        3.57        4.70      1.65 o 
  -3  -4  12        6.45       10.36      1.27 o 
  -2  -4  12        2.61        0.82      1.06 o 
  -1  -4  12        8.53        7.17      1.04 o 
   0  -4  12       24.81       22.89      1.41 o 
   1  -4  12        1.18        1.08      0.87 o 
   2  -4  12       16.29       11.96      0.83 o 
   3  -4  12        6.61        6.59      1.34 o 
   4  -4  12        9.27        8.02      1.44 o 
  -3  -3  12        7.23        8.92      1.27 o 
  -2  -3  12        3.82        3.44      0.98 o 
  -1  -3  12       10.82       14.69      1.36 o 
   0  -3  12       46.22       42.70      0.88 o 
   1  -3  12      204.52      198.72      4.43 o 
   2  -3  12        1.26       -0.23      0.83 o 
   3  -3  12        2.05        1.38      1.32 o 
   4  -3  12       18.20       21.99      1.71 o 
  -4  -2  12        1.24        3.49      1.42 o 
  -3  -2  12        3.42        3.02      1.18 o 
  -2  -2  12       11.04       12.66      2.04 o 
  -1  -2  12       48.55       50.14      0.91 o 
   0  -2  12        2.75        3.07      0.66 o 
   1  -2  12       75.36       58.14      2.46 o 
   2  -2  12       10.04        9.66      0.88 o 
   3  -2  12       94.50       95.53      1.63 o 
   4  -2  12        5.82        5.74      1.44 o 
  -4  -1  12        3.42        2.91      1.27 o 
  -3  -1  12        5.68        7.51      0.80 o 
  -2  -1  12        8.77       10.00      1.29 o 
  -1  -1  12       24.57       25.31      2.83 o 
   0  -1  12        8.42        7.04      0.56 o 
   1  -1  12       10.50       12.79      1.09 o 
   2  -1  12      304.70      302.52      3.03 o 
   3  -1  12       44.02       47.26      1.08 o 
   4  -1  12       59.57       54.82      2.02 o 
  -4   0  12       13.63       16.74      2.30 o 
  -3   0  12        0.97        1.02      1.03 o 
  -2   0  12        3.69        2.85      0.76 o 
  -1   0  12        1.51        4.24      0.61 o 
   0   0  12        7.07        7.57      0.51 o 
   1   0  12       41.40       37.50      1.22 o 
   2   0  12       37.00       36.30      1.30 o 
   3   0  12       62.59       58.34      1.37 o 
   4   0  12       50.74       54.32      1.77 o 
   5   0  12        5.06       -1.76      1.76 o 
  -4   1  12        3.41        4.91      0.99 o 
  -3   1  12        1.20        2.04      0.85 o 
  -2   1  12       71.52       72.11      2.76 o 
  -1   1  12       59.99       55.34      0.94 o 
   0   1  12        1.58        2.65      0.91 o 
   1   1  12       57.19       59.19      1.37 o 
   2   1  12       15.04       15.92      1.03 o 
   3   1  12        2.02        2.19      1.04 o 
   4   1  12       30.73       34.19      1.59 o 
   5   1  12        2.68        1.41      1.09 o 
  -4   2  12        3.12        4.30      1.21 o 
  -3   2  12        2.79        3.21      1.52 o 
  -2   2  12        4.98        7.42      0.82 o 
  -1   2  12      257.72      243.91      1.29 o 
   0   2  12       10.12       11.14      0.93 o 
   1   2  12        5.68        4.21      0.81 o 
   2   2  12      161.36      143.51      1.39 o 
   3   2  12       93.65       90.97      2.03 o 
   4   2  12       64.06       66.18      2.07 o 
  -4   3  12        7.73       10.59      1.47 o 
  -3   3  12        0.09       -1.29      1.29 o 
  -2   3  12        0.33       -0.04      0.76 o 
  -1   3  12       29.33       32.39      0.86 o 
   0   3  12      394.22      379.85      5.61 o 
   1   3  12       78.42       79.17      1.44 o 
   2   3  12        0.53        0.92      0.58 o 
   3   3  12       51.35       42.13      1.63 o 
   4   3  12        2.16        0.41      1.24 o 
  -3   4  12       41.04       43.59      1.80 o 
  -2   4  12        5.95        3.99      1.18 o 
  -1   4  12       10.79       10.62      1.67 o 
   0   4  12       75.92       70.93      3.04 o 
   1   4  12      199.90      198.64      1.97 o 
   2   4  12       35.48       35.09      0.90 o 
   3   4  12       28.72       25.69      1.55 o 
   4   4  12       11.24        9.95      1.48 o 
  -3   5  12        1.68        2.54      1.35 o 
  -2   5  12       21.09       20.95      0.94 o 
  -1   5  12       14.98       14.80      2.24 o 
   0   5  12      109.88      112.34      1.32 o 
   1   5  12      156.76      156.41      2.52 o 
   2   5  12        1.25        2.32      0.96 o 
   3   5  12        1.53        0.85      1.25 o 
   4   5  12        7.26        7.81      1.43 o 
  -2   6  12       23.51       24.23      1.07 o 
  -1   6  12        1.60        1.05      0.69 o 
   0   6  12       20.46       19.17      1.40 o 
   1   6  12       34.48       37.12      3.51 o 
   2   6  12        4.85        6.54      0.88 o 
   3   6  12        2.86        0.86      1.51 o 
  -1   7  12       44.91       49.15      1.71 o 
   0   7  12       26.33       23.60      1.57 o 
   1   7  12       38.86       48.48      1.91 o 
   2   7  12        4.00        8.36      1.27 o 
  -1  -6  13        3.74        2.62      1.05 o 
   0  -6  13        0.59        3.33      1.14 o 
   1  -6  13        0.05        4.45      1.27 o 
   2  -6  13        9.21       17.84      1.53 o 
  -2  -5  13        0.08        0.41      1.12 o 
  -1  -5  13       16.92       21.62      1.27 o 
   0  -5  13        5.23        6.62      1.05 o 
   1  -5  13        7.66       10.26      0.88 o 
   2  -5  13        5.54        4.98      1.06 o 
   3  -5  13        4.64        3.13      1.55 o 
  -3  -4  13        0.29        0.24      1.20 o 
  -2  -4  13        1.00       -0.29      1.06 o 
  -1  -4  13        3.38        4.05      0.98 o 
   0  -4  13       36.04       36.17      0.98 o 
   1  -4  13        0.18       -0.88      1.26 o 
   2  -4  13       11.87       14.48      1.01 o 
   3  -4  13       49.18       59.11      2.06 o 
  -3  -3  13        4.42        6.50      1.15 o 
  -2  -3  13        0.17        2.03      1.01 o 
  -1  -3  13       36.48       31.96      0.87 o 
   0  -3  13      105.02      113.28      2.87 o 
   1  -3  13        8.69       12.92      0.95 o 
   2  -3  13       10.43        9.07      1.23 o 
   3  -3  13        0.29       -0.25      1.40 o 
   4  -3  13        0.23        6.52      1.63 o 
  -4  -2  13        2.97       -1.07      1.23 o 
  -3  -2  13        8.34        8.89      1.32 o 
  -2  -2  13       14.99       16.91      0.79 o 
  -1  -2  13        4.52        3.71      0.80 o 
   0  -2  13       17.48       16.49      0.69 o 
   1  -2  13       42.23       57.64      1.62 o 
   2  -2  13        0.62        0.60      0.82 o 
   3  -2  13       26.16       27.85      2.27 o 
   4  -2  13       29.03       26.96      1.81 o 
  -4  -1  13       17.02       21.23      1.43 o 
  -2  -1  13        5.19        3.17      0.67 o 
  -1  -1  13       17.69       15.25      0.70 o 
   0  -1  13       54.79       58.12      0.88 o 
   1  -1  13      170.09      166.57      2.21 o 
   2  -1  13       12.64        9.29      1.25 o 
   3  -1  13       54.85       49.21      1.14 o 
   4  -1  13        0.41       -1.41      1.41 o 
  -4   0  13        1.31        1.24      1.68 o 
  -3   0  13       16.82       18.56      1.84 o 
  -2   0  13       46.59       55.19      2.89 o 
  -1   0  13      103.55      110.22      1.70 o 
   0   0  13       11.84       12.81      1.13 o 
   1   0  13        2.58        2.77      0.93 o 
   2   0  13       23.71       21.57      1.22 o 
   3   0  13        1.64        2.18      0.76 o 
   4   0  13       40.19       41.67      1.59 o 
  -4   1  13        3.61        3.84      3.28 o 
  -3   1  13       21.63       19.25      0.99 o 
  -2   1  13       60.81       56.88      1.08 o 
  -1   1  13        0.01       -0.01      0.64 o 
   0   1  13       78.76       88.66      1.59 o 
   1   1  13       37.04       35.06      1.23 o 
   2   1  13       23.09       17.85      1.09 o 
   3   1  13        3.13        3.30      1.43 o 
   4   1  13       24.31       22.83      1.54 o 
  -4   2  13       14.38       14.45      4.94 o 
  -3   2  13       33.26       33.30      1.10 o 
  -2   2  13        5.92        5.77      0.80 o 
  -1   2  13      222.65      216.84      2.38 o 
   0   2  13       21.00       21.06      1.09 o 
   1   2  13        1.15        0.33      0.85 o 
   2   2  13        4.81        6.19      0.93 o 
   3   2  13        4.45        5.25      1.18 o 
   4   2  13        0.03        0.36      1.35 o 
  -4   3  13        6.89        2.36      2.33 o 
  -3   3  13       10.33       12.14      1.81 o 
  -2   3  13       13.24       14.17      0.88 o 
  -1   3  13      385.55      385.96      4.18 o 
   0   3  13       19.07       25.70      1.06 o 
   1   3  13       14.23       12.80      1.00 o 
   2   3  13       10.55       12.56      0.93 o 
   3   3  13      127.00      117.27      2.38 o 
   4   3  13        0.79       -0.51      1.30 o 
  -3   4  13        3.08        5.60      0.94 o 
  -2   4  13       47.33       41.67      1.58 o 
  -1   4  13        9.10        9.50      0.74 o 
   0   4  13       19.40       18.72      0.82 o 
   1   4  13       12.66       15.29      0.95 o 
   2   4  13        3.45        4.31      1.14 o 
   3   4  13       51.23       54.74      1.91 o 
   4   4  13       16.26       22.51      1.74 o 
  -3   5  13       15.37       15.73      1.51 o 
  -2   5  13        3.40        3.29      1.25 o 
  -1   5  13        6.61        7.95      0.95 o 
   0   5  13        0.01       -0.67      0.67 o 
   1   5  13       13.25        9.70      1.09 o 
   2   5  13       12.87        9.56      1.32 o 
   3   5  13       29.00       32.63      1.83 o 
  -2   6  13       25.51       26.39      1.31 o 
  -1   6  13        9.37        9.65      2.27 o 
   0   6  13        1.23       -0.11      1.03 o 
   1   6  13        4.79        6.36      1.63 o 
   2   6  13        1.54       -0.40      1.40 o 
   3   6  13        0.08        1.97      1.31 o 
  -1   7  13       20.02       28.03      1.53 o 
   0   7  13        1.38        3.79      1.22 o 
   2   7  13        0.06       -1.22      1.22 o 
   0  -6  14        0.09        3.45      1.13 o 
   1  -6  14        0.12        5.42      1.27 o 
  -2  -5  14        3.13        6.10      1.22 o 
  -1  -5  14        1.93        2.09      1.12 o 
   0  -5  14        2.77        3.78      1.14 o 
   1  -5  14        4.38        0.17      1.21 o 
   2  -5  14        4.47       12.71      1.87 o 
  -2  -4  14        2.51        2.91      1.14 o 
  -1  -4  14        4.69        6.96      1.05 o 
   0  -4  14       80.89       76.76      1.23 o 
   1  -4  14        8.01        5.89      0.76 o 
   2  -4  14        1.16        6.29      1.55 o 
   3  -4  14        9.63       16.92      1.61 o 
  -3  -3  14        2.94       -0.43      1.24 o 
  -2  -3  14        6.17        4.78      1.10 o 
  -1  -3  14        1.15        0.97      1.99 o 
   0  -3  14        4.13        3.02      0.66 o 
   1  -3  14        6.11        7.68      1.29 o 
   2  -3  14       54.85       55.50      4.82 o 
   3  -3  14       18.66       19.51      1.52 o 
  -3  -2  14        0.03       -0.26      1.11 o 
  -2  -2  14        1.78        2.28      1.30 o 
  -1  -2  14        7.25        7.51      0.73 o 
   0  -2  14        0.12        0.71      0.58 o 
   1  -2  14      101.43      117.12      2.13 o 
   2  -2  14       13.49       14.78      2.59 o 
   3  -2  14       11.55       13.14      1.11 o 
   4  -2  14       44.35       48.77      2.16 o 
  -3  -1  14        0.02        1.80      0.82 o 
  -2  -1  14        1.79        2.27      0.90 o 
  -1  -1  14        0.09       -0.61      0.61 o 
   0  -1  14       11.79        9.06      1.07 o 
   1  -1  14        6.27       10.68      1.14 o 
   2  -1  14       42.27       46.24      1.65 o 
   3  -1  14       56.39       60.02      1.24 o 
   4  -1  14       24.37       18.26      1.74 o 
  -4   0  14        1.22       -0.05      0.83 o 
  -3   0  14       50.94       53.23      1.70 o 
  -2   0  14        2.66        1.88      0.72 o 
  -1   0  14        8.07        8.60      0.68 o 
   0   0  14        2.02        1.54      1.02 o 
   1   0  14       11.66       15.88      1.11 o 
   2   0  14        0.19       -1.02      1.02 o 
   3   0  14       39.41       44.16      1.93 o 
   4   0  14        0.17        0.34      1.19 o 
  -4   1  14        2.72        4.91      1.55 o 
  -3   1  14        1.41        4.50      1.56 o 
  -2   1  14      106.37      110.35      5.00 o 
  -1   1  14       36.31       36.79      1.28 o 
   0   1  14        2.16        4.38      0.97 o 
   1   1  14       66.52       64.24      1.53 o 
   2   1  14      114.15      105.61      1.89 o 
   3   1  14       67.05       68.33      3.85 o 
   4   1  14       20.45       21.46      1.42 o 
  -3   2  14        0.16        1.42      0.87 o 
  -2   2  14       31.19       34.51      1.75 o 
  -1   2  14       69.63       64.19      1.62 o 
   0   2  14       79.19       81.58      1.66 o 
   1   2  14        0.02        0.08      0.91 o 
   2   2  14       11.37       10.07      1.03 o 
   3   2  14        0.47        0.39      1.18 o 
   4   2  14       16.49       20.09      1.53 o 
  -3   3  14        0.00       -0.81      0.89 o 
  -2   3  14        2.91        1.07      1.20 o 
  -1   3  14       25.43       24.02      1.33 o 
   0   3  14      243.81      230.09      2.34 o 
   1   3  14       91.66       95.32      1.68 o 
   2   3  14       40.11       37.73      2.22 o 
   3   3  14       39.91       37.74      1.65 o 
   4   3  14        2.72        6.08      1.50 o 
  -3   4  14        0.99        0.46      1.29 o 
  -2   4  14       10.99       14.14      1.33 o 
  -1   4  14       43.24       41.20      0.99 o 
   0   4  14      104.20       98.12      2.41 o 
   1   4  14       20.18       22.53      1.13 o 
   2   4  14        1.69        3.39      1.24 o 
   3   4  14        0.33        1.70      1.30 o 
  -2   5  14        4.18        6.40      1.23 o 
  -1   5  14        6.49        5.30      0.77 o 
   0   5  14       10.55       12.36      0.79 o 
   1   5  14       42.69       48.57      1.55 o 
   2   5  14       11.52       20.13      1.51 o 
   3   5  14        0.79       -0.45      1.14 o 
  -2   6  14        8.05        8.60      1.42 o 
  -1   6  14       39.69       45.13      3.83 o 
   0   6  14       21.59       23.33      1.50 o 
   1   6  14       19.66       20.33      1.38 o 
   2   6  14        3.01        4.33      1.21 o 
   0   7  14       66.76       78.19      2.24 o 
   1   7  14        0.54        2.29      1.46 o 
  -1  -5  15       12.01        9.46      1.13 o 
   0  -5  15        0.00       -0.98      0.98 o 
   1  -5  15        4.57        1.10      1.08 o 
   2  -5  15       18.68       28.51      2.10 o 
  -2  -4  15        5.03        8.17      1.23 o 
  -1  -4  15       27.87       26.11      1.24 o 
   0  -4  15        0.01       -0.75      0.75 o 
   1  -4  15        3.91        4.37      1.39 o 
   2  -4  15        0.50        2.12      1.53 o 
   3  -4  15        1.79       10.73      1.46 o 
  -2  -3  15        0.97       -0.12      1.03 o 
  -1  -3  15        5.02        3.63      0.77 o 
   0  -3  15        5.11        6.22      0.71 o 
   1  -3  15        1.48        5.02      1.33 o 
   2  -3  15       20.42       24.59      1.67 o 
   3  -3  15        6.94        6.87      1.15 o 
  -3  -2  15        1.76       -1.04      1.16 o 
  -2  -2  15        1.40        0.37      1.54 o 
  -1  -2  15       12.17       14.95      0.78 o 
   0  -2  15       38.51       39.23      1.44 o 
   1  -2  15       18.27       14.47      1.30 o 
   2  -2  15       16.43       14.53      1.90 o 
   3  -2  15        1.08        3.58      1.10 o 
  -3  -1  15       20.15       19.46      0.93 o 
  -2  -1  15       10.30       11.50      1.07 o 
  -1  -1  15        3.91        5.91      0.88 o 
   0  -1  15        1.04        1.27      1.03 o 
   1  -1  15        6.27        7.22      1.17 o 
   2  -1  15       15.32       14.61      1.35 o 
   3  -1  15       17.24       18.34      0.99 o 
   4  -1  15        4.58       -0.16      1.45 o 
  -3   0  15       11.03       12.85      5.26 o 
  -2   0  15        4.38        4.05      0.73 o 
  -1   0  15        3.15        4.58      1.09 o 
   0   0  15       49.42       45.23      1.48 o 
   1   0  15       21.10       19.33      1.21 o 
   2   0  15       11.09       10.04      1.21 o 
   3   0  15       17.88       16.48      0.96 o 
   4   0  15        5.28        9.27      3.29 o 
  -3   1  15        9.68       10.33      2.41 o 
  -2   1  15       86.60       90.11      1.31 o 
  -1   1  15       34.11       38.51      1.37 o 
   0   1  15        0.65        1.47      1.01 o 
   1   1  15       21.62       17.99      1.17 o 
   2   1  15        0.81       -0.03      0.98 o 
   3   1  15        9.02        9.73      0.93 o 
   4   1  15        0.32        2.75      1.23 o 
  -3   2  15        0.00        0.47      1.25 o 
  -2   2  15      102.82      114.87      2.11 o 
  -1   2  15        3.24        4.86      1.11 o 
   0   2  15        2.01        2.65      1.00 o 
   1   2  15        3.42        5.44      1.05 o 
   2   2  15      137.86      124.09      2.06 o 
   3   2  15       23.85       21.44      1.47 o 
   4   2  15        2.76        3.96      1.28 o 
  -3   3  15        6.52        3.81      1.33 o 
  -2   3  15       18.52       19.97      1.41 o 
  -1   3  15        5.82        2.47      1.08 o 
   0   3  15       13.45       11.40      1.07 o 
   1   3  15       13.49       16.45      1.08 o 
   2   3  15       33.23       34.93      2.59 o 
   3   3  15       14.33       19.56      1.48 o 
   4   3  15        4.90        7.07      1.63 o 
  -3   4  15        0.88        1.76      1.25 o 
  -2   4  15        0.10       -0.68      1.20 o 
  -1   4  15        9.25       12.50      1.25 o 
   0   4  15        0.13        2.07      0.93 o 
   1   4  15       45.47       51.01      1.46 o 
   2   4  15       34.15       39.12      1.66 o 
   3   4  15        7.58        5.10      1.28 o 
  -2   5  15        1.10       -0.40      1.21 o 
  -1   5  15       10.73       10.00      2.27 o 
   0   5  15        0.15       -0.89      0.89 o 
   1   5  15        1.08        2.33      1.02 o 
   2   5  15        0.08        1.91      1.33 o 
   3   5  15        9.42        9.26      1.56 o 
  -1   6  15        2.44        4.83      1.10 o 
   0   6  15        8.23        9.47      1.32 o 
   1   6  15        0.17       -1.14      1.14 o 
   2   6  15       11.86       15.03      1.51 o 
  -1  -4  16        0.10       -0.94      0.94 o 
   0  -4  16        6.37        4.51      0.73 o 
   1  -4  16       23.81       26.27      1.70 o 
   2  -4  16       10.37       13.43      1.73 o 
  -2  -3  16        0.46        1.74      1.11 o 
  -1  -3  16        0.17        0.62      1.76 o 
   0  -3  16       10.70       11.77      1.27 o 
   1  -3  16        6.12       12.21      1.49 o 
   2  -3  16        1.08        2.96      1.59 o 
   3  -3  16       24.24       22.35      1.42 o 
  -2  -2  16        0.11        3.51      1.39 o 
  -1  -2  16        0.80       -0.18      0.85 o 
   0  -2  16        5.67        6.34      1.13 o 
   1  -2  16        5.03       10.85      1.35 o 
   2  -2  16       44.55       52.17      1.96 o 
   3  -2  16       13.20       13.33      1.20 o 
  -3  -1  16        0.09        4.75      2.44 o 
  -2  -1  16        1.22        3.23      3.23 o 
  -1  -1  16        0.51        0.78      1.12 o 
   0  -1  16       11.34       14.45      1.25 o 
   1  -1  16        0.36        2.85      1.21 o 
   2  -1  16        5.67        8.62      1.34 o 
   3  -1  16        1.84        1.50      0.84 o 
  -3   0  16       48.03       50.97      4.71 o 
  -2   0  16       10.39       10.66      3.53 o 
  -1   0  16        3.23        2.64      1.06 o 
   0   0  16       38.52       50.03      1.57 o 
   1   0  16       43.01       48.31      1.55 o 
   2   0  16       32.80       33.58      1.51 o 
   3   0  16       33.45       40.25      1.68 o 
  -3   1  16        2.65        3.34      2.67 o 
  -2   1  16       13.86       15.26      1.36 o 
  -1   1  16       10.19       11.00      1.22 o 
   0   1  16       12.09       12.37      1.22 o 
   1   1  16        0.92        3.50      1.05 o 
   2   1  16        0.10        0.14      1.08 o 
   3   1  16        7.45        7.92      1.30 o 
  -2   2  16       13.52       14.53      1.35 o 
  -1   2  16       58.02       53.38      1.51 o 
   0   2  16       20.92       18.84      1.22 o 
   1   2  16       93.93       89.67      1.83 o 
   2   2  16       27.76       26.86      1.38 o 
   3   2  16        0.31        2.08      1.28 o 
  -2   3  16        4.69        4.51      1.25 o 
  -1   3  16       52.56       53.40      1.63 o 
   0   3  16       18.78       18.38      1.22 o 
   1   3  16       11.32       13.47      1.14 o 
   2   3  16        0.09        0.09      1.13 o 
   3   3  16        1.72        1.82      1.14 o 
  -2   4  16        1.00       -0.33      1.18 o 
  -1   4  16        0.43       -1.18      1.18 o 
   0   4  16       64.90       67.99      1.65 o 
   1   4  16       10.02       13.55      1.10 o 
   2   4  16        0.08       -0.36      1.21 o 
  -1   5  16       22.50       24.66      1.42 o 
   0   5  16       19.82       23.03      1.23 o 
   1   5  16        8.56       12.31      1.34 o 
   2   5  16       10.44        9.22      1.45 o 
   0   6  16        6.55        5.11      1.19 o 
   1   6  16       14.07       19.32      1.54 o 
   0  -4  17        2.14        0.78      1.30 o 
   1  -4  17        5.24        9.51      1.59 o 
  -1  -3  17        5.94        8.95      2.85 o 
   0  -3  17        8.27        1.55      1.28 o 
   1  -3  17        1.49        5.89      1.47 o 
   2  -3  17        0.46       -0.86      1.49 o 
  -2  -2  17        0.00        3.38      1.07 o 
   0  -2  17        1.08       -0.78      1.10 o 
   1  -2  17       10.86       11.89      1.47 o 
   2  -2  17        3.82        7.91      1.46 o 
   3  -2  17        2.62        1.51      1.14 o 
  -2  -1  17        0.49        4.35      1.13 o 
  -1  -1  17       10.24        6.09      1.19 o 
   0  -1  17       24.49       16.75      1.29 o 
   1  -1  17        2.70        5.92      1.28 o 
   2  -1  17        8.94       10.40      1.40 o 
   3  -1  17        7.01        5.62      1.01 o 
  -2   0  17       15.88        9.53      1.28 o 
  -1   0  17        1.01       -0.81      1.09 o 
   0   0  17        2.98        2.81      1.13 o 
   1   0  17        0.17        0.06      1.06 o 
   2   0  17        5.18        4.11      1.19 o 
   3   0  17        1.10        0.78      2.18 o 
  -2   1  17        0.02       -1.10      1.10 o 
  -1   1  17        2.03        5.44      1.21 o 
   0   1  17        0.66       -0.49      1.11 o 
   1   1  17       95.56       96.28      1.96 o 
   2   1  17       14.30       13.59      1.33 o 
   3   1  17        0.16        0.91      1.48 o 
  -2   2  17        3.26        3.16      1.27 o 
  -1   2  17        3.34        5.19      1.14 o 
   0   2  17       15.18       14.95      1.29 o 
   1   2  17        2.22        3.24      1.13 o 
   2   2  17       13.41       17.61      1.34 o 
   3   2  17        6.41        9.20      1.23 o 
  -2   3  17        3.38        2.84      1.26 o 
  -1   3  17        1.46        1.65      1.08 o 
   0   3  17       28.42       33.40      1.44 o 
   1   3  17       15.05       16.36      1.25 o 
   2   3  17       12.57       10.89      1.35 o 
   3   3  17        1.77        2.29      1.30 o 
  -2   4  17        4.34        5.94      1.32 o 
  -1   4  17        0.47        1.31      1.17 o 
   0   4  17        0.08        1.59      1.15 o 
   2   4  17        9.78        8.51      1.20 o 
  -1   5  17        0.97        0.05      1.28 o 
   1   5  17        6.80        8.83      1.21 o 
   1  -3  18       10.12       14.72      1.57 o 
  -1  -2  18        3.55        9.14      1.32 o 
   0  -2  18        1.83       -0.91      1.18 o 
   1  -2  18        0.79        3.71      1.30 o 
   2  -2  18        0.03        2.74      1.39 o 
  -2  -1  18        1.40        0.83      1.32 o 
  -1  -1  18       20.07       28.16      1.54 o 
   0  -1  18        3.00        2.52      1.10 o 
   1  -1  18       12.70       15.28      1.50 o 
   2  -1  18       16.21       20.23      1.64 o 
  -2   0  18        1.65        3.23      1.28 o 
  -1   0  18       12.36       14.14      1.35 o 
   0   0  18        0.32       -0.66      1.25 o 
   1   0  18        0.60       -0.82      1.23 o 
   2   0  18        7.14        4.05      1.27 o 
   3   0  18       11.19       11.32      2.24 o 
  -2   1  18       13.30       20.54      1.48 o 
  -1   1  18        3.02        2.77      1.21 o 
   0   1  18       44.88       41.84      1.63 o 
   1   1  18       21.24       19.61      1.31 o 
   2   1  18        0.14        2.64      1.27 o 
   3   1  18        5.98        7.95      1.05 o 
  -2   2  18        5.91        5.63      1.23 o 
  -1   2  18       21.19       17.32      1.38 o 
   0   2  18       10.64       11.11      1.32 o 
   1   2  18        0.32        0.65      1.14 o 
   2   2  18        0.02       -0.93      1.16 o 
  -1   3  18       14.72       17.95      1.39 o 
   0   3  18       16.34       16.17      1.36 o 
   2   3  18        0.25       -1.09      1.29 o 
  -1   4  18        4.88        3.76      1.22 o 
   0   4  18       20.05       23.60      1.45 o 
   2   4  18        3.22        2.51      1.33 o 
   0  -2  19        0.03        0.26      1.29 o 
   1  -2  19        2.75        0.14      1.52 o 
  -1  -1  19        0.11        5.45      1.28 o 
   0  -1  19        1.11        0.79      1.18 o 
   1  -1  19        3.09       -0.97      1.32 o 
   2  -1  19        1.04        1.08      1.51 o 
  -1   0  19        0.23        0.78      1.34 o 
   0   0  19       17.48       21.29      1.49 o 
   1   0  19        6.61        5.32      1.35 o 
  -1   1  19        1.37       -1.25      1.25 o 
   0   1  19        1.09        3.17      1.32 o 
   1   1  19        0.26        3.25      1.16 o 
   2   1  19       11.65       17.02      1.49 o 
  -1   2  19        5.91       14.05      1.46 o 
   0   2  19        3.84        3.49      1.20 o 
   1   2  19        2.15        2.14      1.14 o 
   0   3  19       18.42       19.34      1.46 o 
   1   3  19        7.42        9.82      1.33 o 
   0   0  20       12.42       15.70      1.57 o 
   1   0  20        0.03        1.34      1.46 o 
   0   1  20        0.73       -0.18      1.29 o 
   1   1  20        2.61        4.69      1.30 o 
                                                 
